# Supplementary material for: A two-dimensional framework for profiling online reviewer behavior
Source: PLoS One. 2026 Mar 25;21(3):e0344988. doi: 10.1371/journal.pone.0344988 (PMC13016354; doi:10.1371/journal.pone.0344988)
Supplement: S3 File — Jupyter notebook for REI-RPI framework analysis and to reproduce the results. (ZIP) [file pone.0344988.s003.zip]

Archive with 3 entries (3 files):
- S3 Jupyter notebook.ipynb
- minimal_derivative_dataset_REI_RPI.csv
- S3 Jupyter notebook.html
