# Supplementary material for: A two-dimensional framework for profiling online reviewer behavior
Source: PLoS One. 2026 Mar 25;21(3):e0344988. doi: 10.1371/journal.pone.0344988 (PMC13016354; doi:10.1371/journal.pone.0344988)
Supplement: S3 File — Jupyter notebook for REI-RPI framework analysis and to reproduce the results. (ZIP) [file pone.0344988.s003.zip › minimal_derivative_dataset_REI_RPI.csv]

Id	User_id	Title	review/helpfulness	review/score
1882931173	d30b427b3093	Its Only Art If Its Well Hung!	7/7	4.0
0826414346	397a75604669	Dr. Seuss: American Icon	10/10	5.0
0826414346	a69c4d66d363	Dr. Seuss: American Icon	10/11	5.0
0826414346	b5394a56cdac	Dr. Seuss: American Icon	7/7	4.0
0826414346	95a4d058a3f2	Dr. Seuss: American Icon	3/3	4.0
0826414346	809b04500522	Dr. Seuss: American Icon	2/2	4.0
0826414346	c46ce92795d7	Dr. Seuss: American Icon	3/4	5.0
0826414346	eb1826abaa16	Dr. Seuss: American Icon	0/0	5.0
0829814000	14e4073afa51	Wonderful Worship in Smaller Churches	1/1	5.0
0595344550	a52a5a56488b	Whispers of the Wicked Saints	2/4	5.0
0253338352	389a03cc9524	Nation Dance: Religion, Identity and Cultural Difference in the Caribbean	1/1	5.0
0802841899	15a592a09a5b	The Church of Christ: A Biblical Ecclesiology for Today	2/3	5.0
0963923080	8471ff78ce62	Rising Sons and Daughters: Life Among Japan's New Young	0/0	4.0
0854968350	f06d732e4559	Muslim Women's Choices: Religious Belief and Social Reality (Cross Cultural Perspectives on Women)	0/0	2.0
0918973031	533b06725bf4	Dramatica for Screenwriters	1/1	5.0
0918973031	a42fbbcc9c10	Dramatica for Screenwriters	0/0	5.0
0792391810	eb867165ebb6	Vector Quantization and Signal Compression (The Springer International Series in Engineering and Computer Science)	1/2	5.0
B000879GGE	5d80381be224	A husband for Kutani	0/0	5.0
0974289108	4bad7e2a5f24	The Ultimate Guide to Law School Admission: Insider Secrets for Getting a "Big Envelope" with Your Acceptance to Law School!	27/29	3.0
0974289108	37157a165388	The Ultimate Guide to Law School Admission: Insider Secrets for Getting a "Big Envelope" with Your Acceptance to Law School!	7/12	5.0
0553763121	53276335c4c0	Overcoming Hypertension (Dr. Kenneth H. Cooper's Preventive Medicine Program)	2/2	5.0
B000NKGYMK	39dec0735488	Alaska Sourdough	25/28	5.0
B000NKGYMK	69efe573787b	Alaska Sourdough	1/2	5.0
B000NKGYMK	9945461c3262	Alaska Sourdough	0/1	5.0
B000NKGYMK	7252340565d8	Alaska Sourdough	8/14	3.0
B000NKGYMK	382a5ce5a67b	Alaska Sourdough	1/3	5.0
0789480662	c7598ebc92b9	Eyewitness Travel Guide to Europe	3/3	5.0
0789480662	38e21beeeae9	Eyewitness Travel Guide to Europe	1/1	5.0
0789480662	6df9a32bc311	Eyewitness Travel Guide to Europe	1/1	5.0
0789480662	22ca80ed2616	Eyewitness Travel Guide to Europe	20/20	5.0
0789480662	26b93cad88f7	Eyewitness Travel Guide to Europe	19/19	5.0
0789480662	afbb79f5961f	Eyewitness Travel Guide to Europe	12/13	5.0
0789480662	b6c9f63f0e81	Eyewitness Travel Guide to Europe	11/13	4.0
0789480662	cf90d25ba328	Eyewitness Travel Guide to Europe	8/9	3.0
B0000CJHIO	a1d5436e81e7	Hunting The Hard Way	0/0	5.0
B0000CJHIO	421faa200c2f	Hunting The Hard Way	0/0	5.0
0517150328	c004ccf67f20	History of Magic and the Occult	12/12	4.0
0517150328	dd08a0824b2b	History of Magic and the Occult	12/13	5.0
0517150328	ae997aa7c7bd	History of Magic and the Occult	3/7	2.0
B000857LFE	de6ca7db30c1	Thomas Jefferson, (American statesmen)	0/0	3.0
B000857LFE	c0938dff7f3a	Thomas Jefferson, (American statesmen)	1/2	2.0
1884734766	c46ce92795d7	Dealing With Disappointment: Helping Kids Cope When Things Don't Go Their Way	16/17	5.0
157067051X	7454de9ead3d	Voices from the Farm: Adventures in Community Living	6/7	5.0
157067051X	e054b77671fb	Voices from the Farm: Adventures in Community Living	1/1	4.0
0887402216	b755fe8a84ab	The Battleship Bismarck	0/0	4.0
B0007DVHU2	047f003f1e81	Treat yourself to life	36/37	5.0
B0007DVHU2	7c016941e56b	Treat yourself to life	27/27	5.0
B0007DVHU2	c56f480924c3	Treat yourself to life	4/4	5.0
B0007DVHU2	5bb43ac665a4	Treat yourself to life	3/4	5.0
B0006WHSNE	25edbacaf300	Mini-mysteries	0/0	1.0
0754803325	e61d120a4088	The Complete Book of Papercrafts: A Truly ComprehensiveCollection of Papercrafts Ideas, Designs and Techniques, with Over 300 Projects	4/5	5.0
0373271816	3ec93858f912	By Honor Bound (The Lassiter Law) (Silhouette Intimate Moments)	6/6	4.0
0806525428	f7fe5441a995	The New Conspiracy Reader: From Planet X to the War on Terrorism-What You Really Don't Know	0/12	1.0
0791054608	fdefe05b6a48	Guide to Owning a Birman Cat (Popular Cat Library)	6/6	5.0
006000486X	e4a2784f1490	Tess and the Highlander	17/18	5.0
006000486X	85ab90e59a94	Tess and the Highlander	6/6	5.0
006000486X	9b185cc8a3b2	Tess and the Highlander	4/4	5.0
006000486X	c528775a345b	Tess and the Highlander	5/6	5.0
006000486X	9d4db80f6a40	Tess and the Highlander	5/6	5.0
006000486X	b54ae50a6fa2	Tess and the Highlander	2/2	5.0
006000486X	c5399c3bdfc0	Tess and the Highlander	1/1	4.0
006000486X	b5c0f02f770c	Tess and the Highlander	0/0	4.0
006000486X	6ee661e4c27e	Tess and the Highlander	1/2	3.0
006000486X	f54582de5e38	Tess and the Highlander	4/8	2.0
0471192627	52744a4b74ad	A Dose of Sanity: Mind, Medicine, and Misdiagnosis	1/1	3.0
0471192627	80d32838baa7	A Dose of Sanity: Mind, Medicine, and Misdiagnosis	2/11	5.0
9687968478	2c375113b296	Cien Aos de BOXEO (One Hundred Years of Box)	5/5	5.0
9687968478	73cbf786c7f4	Cien Aos de BOXEO (One Hundred Years of Box)	3/3	5.0
9687968478	d5bd9fb1e798	Cien Aos de BOXEO (One Hundred Years of Box)	3/3	5.0
9687968478	62773249b8d5	Cien Aos de BOXEO (One Hundred Years of Box)	0/0	5.0
9687968478	4d94db995137	Cien Aos de BOXEO (One Hundred Years of Box)	0/0	5.0
9687968478	3ed5781edc3b	Cien Aos de BOXEO (One Hundred Years of Box)	0/0	5.0
9687968478	bacfe75ee574	Cien Aos de BOXEO (One Hundred Years of Box)	0/0	5.0
9687968478	167e240cd4ab	Cien Aos de BOXEO (One Hundred Years of Box)	0/0	5.0
B0006DWYDW	72256815769a	Building the timber frame house: The revival of a forgotten craft	0/0	5.0
B0006DWYDW	9278d296ab59	Building the timber frame house: The revival of a forgotten craft	4/4	5.0
B0006DWYDW	693d7f64fa0c	Building the timber frame house: The revival of a forgotten craft	2/2	1.0
037316677X	c299b6033123	Eight Men And A Lady (Elizabeth Sinclair, Harlequin American Romance, No. 677)	2/2	5.0
1861081162	bf6af6dffb44	Pyrography Designs	28/29	4.0
B0007DQIIS	a2443f3f3756	The ancient constitution and the feudal law,: A study of English historical thought in the seventeenth century	6/6	4.0
B000PHTCGG	6f753a034b3d	Seance	9/9	5.0
B000PHTCGG	ec1553355e8f	Seance	8/9	5.0
B000PHTCGG	6ecfdf43d182	Seance	0/0	3.0
B000PHTCGG	0d20f569986d	Seance	0/0	4.0
B0006D6DRK	2813613c4ede	Open marriage;: A new life style for couples,	16/18	5.0
B0006D6DRK	f9b43315cd1d	Open marriage;: A new life style for couples,	42/58	1.0
B0006D6DRK	0e6e9ee9124b	Open marriage;: A new life style for couples,	1/1	4.0
B0006D6DRK	953373ad1f55	Open marriage;: A new life style for couples,	0/0	3.0
B0006D6DRK	3c899d4edc37	Open marriage;: A new life style for couples,	0/5	4.0
B000MURQAK	c9e855f61476	Victoria Magazine July 1994	0/0	4.0
0802422772	0cb113426bf6	No place to cry: The hurt and healing of sexual abuse	1/1	5.0
0934638160	0514b7823e2b	Grants and Awards Available to American Writers (Grants and Awards Available to American Writers, 21st ed)	8/8	5.0
0934638160	4d0cf75313f8	Grants and Awards Available to American Writers (Grants and Awards Available to American Writers, 21st ed)	1/1	4.0
B000FZEKVA	6dc6689cebad	Communicating with Orcas - The Whales' Perspective	1/1	5.0
B000FZEKVA	c46ce92795d7	Communicating with Orcas - The Whales' Perspective	1/1	5.0
1890951617	7d40d8c4a23d	Academic Freedom after September 11	0/5	2.0
1890951617	8d51390b099a	Academic Freedom after September 11	3/20	1.0
1890951617	545680a484fa	Academic Freedom after September 11	6/41	1.0
0345340949	f5a76a497684	The Impatient Gardener's Lawn Book	48/58	3.0
0345340949	56c2982dfe23	The Impatient Gardener's Lawn Book	12/13	4.0
B000I9VU1G	f06d732e4559	Hidden History of the Kovno Ghetto	2/2	5.0
B000I9VU1G	3fb12a556f64	Hidden History of the Kovno Ghetto	0/0	4.0
1852309040	047f003f1e81	The Complete Illustrated Guide to Chinese Medicine: A Comprehensive System for Health and Fitness	27/27	4.0
1852309040	cd6ef6865d74	The Complete Illustrated Guide to Chinese Medicine: A Comprehensive System for Health and Fitness	18/18	5.0
1852309040	1b1078dfc263	The Complete Illustrated Guide to Chinese Medicine: A Comprehensive System for Health and Fitness	2/2	5.0
1852309040	31501a2bbb98	The Complete Illustrated Guide to Chinese Medicine: A Comprehensive System for Health and Fitness	2/2	5.0
B000H45MXO	23b518525644	THE SECULAR CITY -SECULARIZATION AND URBANIZATION IN THEOLOGICAL PERSPECTIVE	2/2	5.0
B000858H16	b8d6d407bd48	The book of the lover and the beloved;	9/10	5.0
B000858H16	a8e2f4f72b84	The book of the lover and the beloved;	2/2	4.0
0671551345	79fa640ffd75	Night World: Daughters Of Darkness	2/3	5.0
0671551345	339ebc3a0852	Night World: Daughters Of Darkness	0/0	5.0
0671551345	be1cc04ba73a	Night World: Daughters Of Darkness	0/0	3.0
0671551345	c61f3119993f	Night World: Daughters Of Darkness	0/0	1.0
0671551345	dc91dae0972f	Night World: Daughters Of Darkness	0/0	5.0
0671551345	e54dbd090150	Night World: Daughters Of Darkness	0/0	5.0
0671551345	e630a14f6037	Night World: Daughters Of Darkness	0/0	4.0
0671551345	bb0bcb0973ab	Night World: Daughters Of Darkness	0/0	4.0
0671551345	abba28f80729	Night World: Daughters Of Darkness	0/0	5.0
0671551345	cea4feefff43	Night World: Daughters Of Darkness	2/2	5.0
0671551345	6e638724a88e	Night World: Daughters Of Darkness	4/5	3.0
0671551345	74325e122e81	Night World: Daughters Of Darkness	1/1	4.0
0671551345	18eab63ffd60	Night World: Daughters Of Darkness	1/1	4.0
0671551345	efa0cab65ffb	Night World: Daughters Of Darkness	1/1	5.0
0671551345	fe2342ee137a	Night World: Daughters Of Darkness	1/1	5.0
0671551345	a790ab75a268	Night World: Daughters Of Darkness	1/2	4.0
0671551345	722d8920acf2	Night World: Daughters Of Darkness	0/1	3.0
1597400602	5dd74ed5277e	America at 1750: A Social Portrait	21/23	5.0
1597400602	154b4a339987	America at 1750: A Social Portrait	0/0	4.0
1597400602	44fe19351312	America at 1750: A Social Portrait	8/13	4.0
0812521765	de4cd2cdff76	Death Dream	1/2	5.0
0812521765	0b0fd7c28463	Death Dream	0/1	3.0
0812521765	1a0e523785a9	Death Dream	1/3	4.0
0812521765	0fc2645709f4	Death Dream	0/2	4.0
B000MU831Q	c46ce92795d7	Alternative Chicago: Unique Destinations Beyond the Magnificent Mile	16/16	5.0
0689817630	0dc295644e0a	Sleeping Boy	0/0	5.0
0689817630	8668a24d7a69	Sleeping Boy	0/1	3.0
0891010947	fb78f0d3c2a4	The Civil War Recollections of General Ellis Spear	6/7	5.0
B000N7612G	7ae6aca837f8	The Food Of Love	0/0	5.0
B000N7612G	6e93d1356fe8	The Food Of Love	0/0	4.0
B000N7612G	26106ad525f7	The Food Of Love	0/0	5.0
B000N7612G	b88d9310cb9b	The Food Of Love	0/0	4.0
B000N7612G	9a65f35f3aec	The Food Of Love	0/0	3.0
B000N7612G	beb07f490af3	The Food Of Love	0/0	4.0
B000N7612G	af68c95685b1	The Food Of Love	1/1	4.0
B000N7612G	e57d5e378e51	The Food Of Love	1/1	5.0
B000N7612G	afffb857ee5a	The Food Of Love	1/1	5.0
B000N7612G	7b3c7a2ce145	The Food Of Love	3/4	4.0
B000N7612G	0d9774230b4b	The Food Of Love	0/0	5.0
B000N7612G	d171d71bdc7f	The Food Of Love	0/0	4.0
B000N7612G	9eac1a95c2af	The Food Of Love	0/0	4.0
B000N7612G	dae9bc1eac79	The Food Of Love	0/0	5.0
B000N7612G	bd56299bc9ca	The Food Of Love	1/2	3.0
B000N7612G	b1edb4c85a10	The Food Of Love	3/8	1.0
B000N7612G	e7120e6f96d0	The Food Of Love	7/7	5.0
B000N7612G	7d6e16d2367e	The Food Of Love	6/6	5.0
B000N7612G	81a4302e32cf	The Food Of Love	8/9	5.0
B000N7612G	e613f0cee357	The Food Of Love	4/4	4.0
B000N7612G	07c5832aaf2a	The Food Of Love	2/2	2.0
B000N7612G	b3673a2e022b	The Food Of Love	2/2	5.0
0688071643	cf07d9da4545	Perry Mason in the Case of Too Many Murders	3/3	4.0
0688071643	9cde244b56c2	Perry Mason in the Case of Too Many Murders	1/1	4.0
0026204207	f52cd8a6b6ee	Foreignisms: A dictionary of foreign expressions commonly (and not so commonly) used in English	0/0	4.0
1930429487	7ada97a5c3ad	How to Discipline Kids without Losing Their Love and Respect	28/34	5.0
1930429487	ad3f3c4c23e9	How to Discipline Kids without Losing Their Love and Respect	0/0	5.0
B000GSNTRC	64dd3c54fb9f	Dinner At Antoine's	36/40	4.0
B000GSNTRC	46e1595f368d	Dinner At Antoine's	9/11	4.0
B000GSNTRC	54f53d2f0af0	Dinner At Antoine's	1/1	5.0
B000GSNTRC	f29d009c6fc4	Dinner At Antoine's	1/1	5.0
B000GSNTRC	219dfc28d0b2	Dinner At Antoine's	1/1	5.0
0473056070	35a3589f712e	The Faces of Homoeopathy	1/1	5.0
B0000630MU	e1e6e2706dc8	HTML: The Complete Reference	1/1	5.0
B0000630MU	3d8331db0070	HTML: The Complete Reference	2/3	3.0
B0000630MU	c02147c983a4	HTML: The Complete Reference	0/0	5.0
B0000630MU	b6c1d54cfd86	HTML: The Complete Reference	0/0	5.0
B0000630MU	d29732a6ee1d	HTML: The Complete Reference	28/29	5.0
B0000630MU	82aef6f592c7	HTML: The Complete Reference	4/4	4.0
B0000630MU	8d76c93a737e	HTML: The Complete Reference	3/3	5.0
B0000630MU	7b0c4c2954b4	HTML: The Complete Reference	5/6	3.0
B0000630MU	7572c5567457	HTML: The Complete Reference	2/2	3.0
B0000630MU	d3993584f9a9	HTML: The Complete Reference	2/2	4.0
B0000630MU	911a8aa3a61c	HTML: The Complete Reference	2/2	5.0
B0006W83VA	7010349c4aba	The Cosmic Decoy (Perry Rhodan #21)	0/0	5.0
B000N63OP4	b55aca0ee5f9	Cinema and Soviet Society; From the Revolution To the Death of Stalin.	5/5	5.0
1569474400	85b77cedd4ac	Behind the Moon	2/3	4.0
B0006P6WSS	4333c054c21c	God was in this place & I, i did not know: Finding self, spirituality, and ultimate meaning	30/32	5.0
B0006P6WSS	d84298e5dd5b	God was in this place & I, i did not know: Finding self, spirituality, and ultimate meaning	17/18	5.0
B0006P6WSS	c4ff59a36320	God was in this place & I, i did not know: Finding self, spirituality, and ultimate meaning	13/13	5.0
B0006P6WSS	81f63fc62458	God was in this place & I, i did not know: Finding self, spirituality, and ultimate meaning	11/13	5.0
B0006P6WSS	0cea2221352c	God was in this place & I, i did not know: Finding self, spirituality, and ultimate meaning	2/2	5.0
B0006P6WSS	cdfec734856d	God was in this place & I, i did not know: Finding self, spirituality, and ultimate meaning	0/0	2.0
B0006P6WSS	367644ba7f26	God was in this place & I, i did not know: Finding self, spirituality, and ultimate meaning	0/0	5.0
B0006P6WSS	19d59bc53fa1	God was in this place & I, i did not know: Finding self, spirituality, and ultimate meaning	2/6	4.0
0312940416	031690d8b06e	Cascade Point and Other Stories	0/0	4.0
B0008852GG	fee3c82f9010	The soul of man under socialism	17/23	5.0
B0008852GG	867e12af8fc7	The soul of man under socialism	0/0	5.0
B0008852GG	0d629da90d40	The soul of man under socialism	2/4	3.0
B0008852GG	2354e124d075	The soul of man under socialism	0/1	5.0
B0008852GG	b8378aa27a4b	The soul of man under socialism	9/16	4.0
B0008852GG	dd88ce7fbcaf	The soul of man under socialism	1/3	4.0
B0008852GG	24277c8e09ab	The soul of man under socialism	0/2	5.0
B0008852GG	8621b3cb3285	The soul of man under socialism	9/19	5.0
0768911001	201dc842584f	Prep for PRAXIS: PRAXIS II Exam 2003 (Arco Master the Praxis II Exam)	6/6	1.0
0060539453	35df3f491ad5	Bye-Bye, Mom and Dad	4/5	1.0
050552421X	8ae308cef6a5	The Scarletti Curse (Candleglow)	0/0	5.0
050552421X	4a7bede2cea3	The Scarletti Curse (Candleglow)	0/0	4.0
050552421X	52fd851b7f4f	The Scarletti Curse (Candleglow)	0/0	5.0
050552421X	25dbbb7494b0	The Scarletti Curse (Candleglow)	2/3	5.0
050552421X	e13cc67a030c	The Scarletti Curse (Candleglow)	2/3	5.0
050552421X	8049575dab35	The Scarletti Curse (Candleglow)	2/3	2.0
050552421X	45c1101514ba	The Scarletti Curse (Candleglow)	0/0	5.0
050552421X	5f04e76fe1df	The Scarletti Curse (Candleglow)	0/0	5.0
050552421X	ae9e6be38ad7	The Scarletti Curse (Candleglow)	63/63	4.0
050552421X	e957c38b6509	The Scarletti Curse (Candleglow)	24/24	4.0
050552421X	e44e16e0de10	The Scarletti Curse (Candleglow)	29/30	4.0
050552421X	51bfc713c7d0	The Scarletti Curse (Candleglow)	9/9	4.0
050552421X	08083bc233b0	The Scarletti Curse (Candleglow)	8/8	4.0
050552421X	214d03101151	The Scarletti Curse (Candleglow)	8/8	4.0
050552421X	400b29f2263e	The Scarletti Curse (Candleglow)	8/8	3.0
050552421X	ea4d264ab7ad	The Scarletti Curse (Candleglow)	1/2	4.0
050552421X	1aabb52eede2	The Scarletti Curse (Candleglow)	1/2	2.0
050552421X	36c2ce08d8cf	The Scarletti Curse (Candleglow)	1/2	5.0
050552421X	46cf6d67a9b8	The Scarletti Curse (Candleglow)	2/4	2.0
050552421X	58acfd23c4eb	The Scarletti Curse (Candleglow)	0/1	4.0
050552421X	7247df2534a2	The Scarletti Curse (Candleglow)	0/1	3.0
050552421X	adb1c27638fd	The Scarletti Curse (Candleglow)	0/0	5.0
050552421X	60225f813f69	The Scarletti Curse (Candleglow)	0/0	3.0
050552421X	aa938cb652c3	The Scarletti Curse (Candleglow)	0/0	5.0
050552421X	1127ed56bd0a	The Scarletti Curse (Candleglow)	0/0	3.0
050552421X	e2197b9b7374	The Scarletti Curse (Candleglow)	0/0	4.0
050552421X	287d2ba322a5	The Scarletti Curse (Candleglow)	0/0	4.0
050552421X	5fb24b94dbf4	The Scarletti Curse (Candleglow)	2/2	5.0
050552421X	3aa7059f0e5e	The Scarletti Curse (Candleglow)	4/5	5.0
050552421X	304499541acc	The Scarletti Curse (Candleglow)	1/1	4.0
050552421X	7285b364c180	The Scarletti Curse (Candleglow)	1/1	5.0
050552421X	8402afd44436	The Scarletti Curse (Candleglow)	0/2	2.0
050552421X	bde7397b3446	The Scarletti Curse (Candleglow)	0/2	5.0
050552421X	aa56ee01c598	The Scarletti Curse (Candleglow)	8/8	5.0
050552421X	4fe1b145358d	The Scarletti Curse (Candleglow)	7/7	5.0
050552421X	3ec93858f912	The Scarletti Curse (Candleglow)	5/5	5.0
050552421X	2f8042896541	The Scarletti Curse (Candleglow)	3/3	5.0
050552421X	86d031746edb	The Scarletti Curse (Candleglow)	3/3	5.0
050552421X	1e883e09f475	The Scarletti Curse (Candleglow)	12/16	2.0
050552421X	5a901fd2c58e	The Scarletti Curse (Candleglow)	5/6	3.0
050552421X	fa539324fb50	The Scarletti Curse (Candleglow)	5/6	3.0
050552421X	a0076fe38934	The Scarletti Curse (Candleglow)	2/2	2.0
B000O2E8PC	94720d18c4cf	Principles of Biblical Interpretation (Sacred Hermeneutics)	5/5	4.0
B000MCKQRS	ee4555fc656b	Cruel and Unusual (G K Hall Large Print Book Series (Cloth))	0/0	5.0
B000MCKQRS	fbd6f6b3c0d6	Cruel and Unusual (G K Hall Large Print Book Series (Cloth))	0/0	3.0
B000MCKQRS	8292fa65801c	Cruel and Unusual (G K Hall Large Print Book Series (Cloth))	0/0	3.0
B000MCKQRS	a4c6654a5f5a	Cruel and Unusual (G K Hall Large Print Book Series (Cloth))	0/0	4.0
B000MCKQRS	6caf2b401904	Cruel and Unusual (G K Hall Large Print Book Series (Cloth))	0/0	4.0
B000MCKQRS	a2552faf46f0	Cruel and Unusual (G K Hall Large Print Book Series (Cloth))	0/0	5.0
B000MCKQRS	4fe1b145358d	Cruel and Unusual (G K Hall Large Print Book Series (Cloth))	2/3	5.0
B000MCKQRS	7f3fec7485b4	Cruel and Unusual (G K Hall Large Print Book Series (Cloth))	2/3	3.0
B000MCKQRS	4ace373d74f6	Cruel and Unusual (G K Hall Large Print Book Series (Cloth))	1/2	4.0
B000MCKQRS	997e26455313	Cruel and Unusual (G K Hall Large Print Book Series (Cloth))	1/2	4.0
B000MCKQRS	9c6837e1ec5e	Cruel and Unusual (G K Hall Large Print Book Series (Cloth))	0/0	3.0
B000MCKQRS	bd2418d801c3	Cruel and Unusual (G K Hall Large Print Book Series (Cloth))	3/3	4.0
B000MCKQRS	09fde3da680c	Cruel and Unusual (G K Hall Large Print Book Series (Cloth))	2/2	4.0
B000MCKQRS	d446dde6482c	Cruel and Unusual (G K Hall Large Print Book Series (Cloth))	2/2	4.0
B000MCKQRS	61ba77967896	Cruel and Unusual (G K Hall Large Print Book Series (Cloth))	4/5	4.0
B000MCKQRS	25e5018e223d	Cruel and Unusual (G K Hall Large Print Book Series (Cloth))	1/1	2.0
B000MCKQRS	ce227056a620	Cruel and Unusual (G K Hall Large Print Book Series (Cloth))	1/1	3.0
B000MCKQRS	c6ca3229e94c	Cruel and Unusual (G K Hall Large Print Book Series (Cloth))	1/1	3.0
B000MCKQRS	09e2d65ef727	Cruel and Unusual (G K Hall Large Print Book Series (Cloth))	1/1	5.0
B000MCKQRS	d145105b40b0	Cruel and Unusual (G K Hall Large Print Book Series (Cloth))	2/3	2.0
B000MCKQRS	c7bdef653197	Cruel and Unusual (G K Hall Large Print Book Series (Cloth))	0/0	4.0
B000MCKQRS	fefa39bec295	Cruel and Unusual (G K Hall Large Print Book Series (Cloth))	1/2	5.0
B000MCKQRS	4dbe01959bf8	Cruel and Unusual (G K Hall Large Print Book Series (Cloth))	1/2	5.0
B000MCKQRS	d59d5eca4ba0	Cruel and Unusual (G K Hall Large Print Book Series (Cloth))	2/4	4.0
B000MCKQRS	c4e1d5c4ecc4	Cruel and Unusual (G K Hall Large Print Book Series (Cloth))	0/1	4.0
B000MCKQRS	e4cc66f0cea5	Cruel and Unusual (G K Hall Large Print Book Series (Cloth))	0/2	5.0
B000MCKQRS	1b0d0e752fb7	Cruel and Unusual (G K Hall Large Print Book Series (Cloth))	0/0	3.0
B000MCKQRS	9bab321aba5d	Cruel and Unusual (G K Hall Large Print Book Series (Cloth))	0/0	3.0
B000MCKQRS	ff85d34e7f1a	Cruel and Unusual (G K Hall Large Print Book Series (Cloth))	0/0	4.0
B000MCKQRS	788d85f48597	Cruel and Unusual (G K Hall Large Print Book Series (Cloth))	0/0	4.0
B000MCKQRS	77bd9c692842	Cruel and Unusual (G K Hall Large Print Book Series (Cloth))	0/0	5.0
B000MCKQRS	50ed85170c8a	Cruel and Unusual (G K Hall Large Print Book Series (Cloth))	0/0	4.0
B000MCKQRS	d0101f1d1cab	Cruel and Unusual (G K Hall Large Print Book Series (Cloth))	13/14	2.0
B000MCKQRS	5b317ea0d200	Cruel and Unusual (G K Hall Large Print Book Series (Cloth))	9/10	5.0
B000MCKQRS	e51489090827	Cruel and Unusual (G K Hall Large Print Book Series (Cloth))	6/6	3.0
B000MCKQRS	a2b8a9343e2d	Cruel and Unusual (G K Hall Large Print Book Series (Cloth))	12/15	3.0
B000MCKQRS	56fddc2bc543	Cruel and Unusual (G K Hall Large Print Book Series (Cloth))	4/4	2.0
B000MCKQRS	db7db3115632	Cruel and Unusual (G K Hall Large Print Book Series (Cloth))	4/4	5.0
B000MCKQRS	4af790bcf647	Cruel and Unusual (G K Hall Large Print Book Series (Cloth))	4/4	4.0
B000MCKQRS	7c9cdb8c97d6	Cruel and Unusual (G K Hall Large Print Book Series (Cloth))	0/3	5.0
B000MCKQRS	20501446149f	Cruel and Unusual (G K Hall Large Print Book Series (Cloth))	1/5	5.0
B000MCKQRS	7d3d7f8bbac7	Cruel and Unusual (G K Hall Large Print Book Series (Cloth))	2/12	4.0
B000890HE2	049f1cb997b4	Gaston de Blondeville (The modern novelists)	12/12	5.0
B000890HE2	0f19f1d0dfb9	Gaston de Blondeville (The modern novelists)	0/0	3.0
1555620175	23ff2f8d7575	Screenwriter: Words Become Pictures/304506	4/4	4.0
0375422811	8520127248b1	The Rabbi's Cat	2/2	4.0
0375422811	ae2b3a5356f1	The Rabbi's Cat	1/1	5.0
0375422811	e91ffede92e6	The Rabbi's Cat	1/1	5.0
0375422811	c11b36fadd29	The Rabbi's Cat	1/1	4.0
0375422811	30c3c9a30803	The Rabbi's Cat	1/1	5.0
0375422811	c8aff5637568	The Rabbi's Cat	0/0	4.0
0375422811	fa432b0dd447	The Rabbi's Cat	0/0	5.0
0375422811	eaa32763ed7f	The Rabbi's Cat	0/0	5.0
0375422811	a48fb8b6c707	The Rabbi's Cat	25/27	5.0
0375422811	058b7abdaef1	The Rabbi's Cat	14/15	5.0
0375422811	29b483d13f0c	The Rabbi's Cat	22/26	4.0
0375422811	c5aa514e2c2c	The Rabbi's Cat	8/8	4.0
0375422811	99d43139e499	The Rabbi's Cat	6/6	5.0
0375422811	c4b5263f3d06	The Rabbi's Cat	6/7	4.0
0375422811	3b244f27abf8	The Rabbi's Cat	2/2	5.0
0375422811	cfc08c64e21f	The Rabbi's Cat	0/0	5.0
0375422811	c621b10efb90	The Rabbi's Cat	0/0	5.0
0375422811	69a0aefde9e0	The Rabbi's Cat	8/13	3.0
0375422811	022c1e3264ab	The Rabbi's Cat	15/51	1.0
0375422811	d3a6125f3fb1	The Rabbi's Cat	6/33	1.0
0882899228	c39baa0d4006	JFK: The Last Dissenting Witness	25/28	4.0
0882899228	e93ce45746d9	JFK: The Last Dissenting Witness	3/3	5.0
0882899228	39b8f217c403	JFK: The Last Dissenting Witness	2/2	5.0
0882899228	682d1883f97a	JFK: The Last Dissenting Witness	0/0	5.0
0882899228	4b985dc404e1	JFK: The Last Dissenting Witness	8/13	3.0
0882899228	6df97c9f4229	JFK: The Last Dissenting Witness	12/40	1.0
B000O3QCH8	565a7b2516da	From Potter's Field	0/0	5.0
B000O3QCH8	09e2d65ef727	From Potter's Field	0/0	4.0
B000O3QCH8	205e612b86b7	From Potter's Field	0/0	3.0
B000O3QCH8	5c18ec3bc32c	From Potter's Field	0/0	5.0
B000O3QCH8	5b1ba44c7ab8	From Potter's Field	0/0	5.0
B000O3QCH8	d1bd8b1ddb72	From Potter's Field	0/0	5.0
B000O3QCH8	dcbad8d001d2	From Potter's Field	2/3	2.0
B000O3QCH8	903aaca87d0f	From Potter's Field	2/3	1.0
B000O3QCH8	4dbe01959bf8	From Potter's Field	2/3	5.0
B000O3QCH8	e26ee1df4b6f	From Potter's Field	2/3	4.0
B000O3QCH8	c7bdef653197	From Potter's Field	0/0	5.0
B000O3QCH8	77bd9c692842	From Potter's Field	0/0	5.0
B000O3QCH8	5b317ea0d200	From Potter's Field	22/23	5.0
B000O3QCH8	d0101f1d1cab	From Potter's Field	12/12	5.0
B000O3QCH8	050d9c8fef4f	From Potter's Field	4/4	2.0
B000O3QCH8	876edb99b37e	From Potter's Field	4/4	5.0
B000O3QCH8	a0b4318463c4	From Potter's Field	4/4	3.0
B000O3QCH8	ebd96721b4c3	From Potter's Field	6/7	4.0
B000O3QCH8	f4f64ae6d6d8	From Potter's Field	6/7	5.0
B000O3QCH8	cdf0c4c2339c	From Potter's Field	0/0	5.0
B000O3QCH8	cf07d9da4545	From Potter's Field	0/1	3.0
B000O3QCH8	584f91c8b819	From Potter's Field	0/1	4.0
B000O3QCH8	f304b4d95fd3	From Potter's Field	1/3	5.0
B000O3QCH8	0fc2645709f4	From Potter's Field	2/5	1.0
B000O3QCH8	ed3fcce40167	From Potter's Field	0/0	5.0
B000O3QCH8	ff85d34e7f1a	From Potter's Field	0/0	5.0
B000O3QCH8	671e60961308	From Potter's Field	0/0	5.0
B000O3QCH8	4ace373d74f6	From Potter's Field	0/0	5.0
B000O3QCH8	c1f9cf543121	From Potter's Field	0/0	3.0
B000O3QCH8	995ab6a5c243	From Potter's Field	0/0	5.0
B000O3QCH8	d59d5eca4ba0	From Potter's Field	0/0	4.0
B000O3QCH8	24659068c114	From Potter's Field	1/1	3.0
B000O3QCH8	e5e7edbcb17c	From Potter's Field	0/0	4.0
B000O3QCH8	1b7a972977d3	From Potter's Field	1/2	1.0
B000O3QCH8	17f127fa0fdf	From Potter's Field	4/7	1.0
B000O3QCH8	d5fe291c7d73	From Potter's Field	2/4	5.0
B000O3QCH8	fbd6f6b3c0d6	From Potter's Field	0/0	3.0
B000O3QCH8	dc70e789cc54	From Potter's Field	0/0	5.0
B000O3QCH8	a4c6654a5f5a	From Potter's Field	0/0	4.0
B000O3QCH8	6caf2b401904	From Potter's Field	0/0	3.0
B000O3QCH8	a2552faf46f0	From Potter's Field	0/0	5.0
B000O3QCH8	f898df9443c4	From Potter's Field	0/0	4.0
B000O3QCH8	bde7a24da65f	From Potter's Field	3/3	4.0
B000O3QCH8	4b147590577b	From Potter's Field	5/6	5.0
B000O3QCH8	8719d2d056cd	From Potter's Field	2/2	3.0
B000O3QCH8	61ba77967896	From Potter's Field	2/2	1.0
B000O3QCH8	307548513803	From Potter's Field	2/2	5.0
B000O3QCH8	a2b8a9343e2d	From Potter's Field	2/2	5.0
B000O3QCH8	526b884b29f5	From Potter's Field	4/5	3.0
B000O3QCH8	e4cc66f0cea5	From Potter's Field	1/1	4.0
B000O3QCH8	6409353d3576	From Potter's Field	1/1	5.0
0967038693	e7debcaa6ca4	Love Rekindled: A Novel	2/2	4.0
0836204271	9cde244b56c2	Close to Home Revisited	1/1	5.0
0836204271	c708eee93a23	Close to Home Revisited	0/0	3.0
0070434425	3e929e161c83	Study Guide for Use With Financial Accounting	3/3	5.0
0070434425	aa63d7f5fa58	Study Guide for Use With Financial Accounting	2/2	5.0
0932813062	9d51142d1b06	Lost Cities of Africa and Arabia (The Lost City Series)	0/0	3.0
0932813062	268f61483bdc	Lost Cities of Africa and Arabia (The Lost City Series)	8/9	4.0
0932813062	d753b3ab5423	Lost Cities of Africa and Arabia (The Lost City Series)	7/8	4.0
0932813062	c441c4f941f7	Lost Cities of Africa and Arabia (The Lost City Series)	4/4	4.0
0932813062	c95328b4ef27	Lost Cities of Africa and Arabia (The Lost City Series)	6/7	5.0
0932813062	27e532afdb3d	Lost Cities of Africa and Arabia (The Lost City Series)	10/13	4.0
0932813062	f6023d8573a0	Lost Cities of Africa and Arabia (The Lost City Series)	8/11	2.0
B0006AUI9W	c88e9096956c	Lincoln reconsidered;: Essays on the Civil War era	0/0	5.0
B0006AUI9W	fb78f0d3c2a4	Lincoln reconsidered;: Essays on the Civil War era	0/0	4.0
B0006AUI9W	393abf61f485	Lincoln reconsidered;: Essays on the Civil War era	1/2	4.0
B0006AUI9W	eb0e9ed1b94f	Lincoln reconsidered;: Essays on the Civil War era	1/4	4.0
B0007H4QBK	e1f412cbda58	Economics in one lesson	2/4	5.0
B0007H4QBK	9526a4cd5e5d	Economics in one lesson	2/4	5.0
B0007H4QBK	886794812593	Economics in one lesson	0/1	4.0
B0007H4QBK	167d878af726	Economics in one lesson	0/1	3.0
B0007H4QBK	3bfac23f2617	Economics in one lesson	0/1	5.0
B0007H4QBK	f672e23c9513	Economics in one lesson	0/1	5.0
B0007H4QBK	612c3af7d4a1	Economics in one lesson	0/1	5.0
B0007H4QBK	8e62b12e7723	Economics in one lesson	3/6	5.0
B0007H4QBK	c8257273cbe2	Economics in one lesson	9/16	5.0
B0007H4QBK	d1b19b16b1f9	Economics in one lesson	7/11	5.0
B0007H4QBK	c1d43bdfc959	Economics in one lesson	3/5	5.0
B0007H4QBK	70607220bc04	Economics in one lesson	3/5	5.0
B0007H4QBK	407fc47224e1	Economics in one lesson	3/5	5.0
B0007H4QBK	15763f60a28a	Economics in one lesson	1/2	5.0
B0007H4QBK	289d5bff8e91	Economics in one lesson	1/2	5.0
B0007H4QBK	1507611e40a5	Economics in one lesson	1/2	5.0
B0007H4QBK	a0617c7dc515	Economics in one lesson	1/2	5.0
B0007H4QBK	2c4d3b94989d	Economics in one lesson	1/2	5.0
B0007H4QBK	edda08666bb4	Economics in one lesson	1/2	5.0
B0007H4QBK	1a3db86940c0	Economics in one lesson	2/7	5.0
B0007H4QBK	452401580346	Economics in one lesson	0/4	3.0
B0007H4QBK	c1de196e4997	Economics in one lesson	0/4	4.0
B0007H4QBK	c0e807a1c2b7	Economics in one lesson	2/8	4.0
B0007H4QBK	6f7fd2b9b8b7	Economics in one lesson	31/63	2.0
B0007H4QBK	0ccfb94ae3e6	Economics in one lesson	0/5	3.0
B0007H4QBK	7071daad73f6	Economics in one lesson	0/5	4.0
B0007H4QBK	d42d36a59bd5	Economics in one lesson	5/17	2.0
B0007H4QBK	3a6171961520	Economics in one lesson	6/8	5.0
B0007H4QBK	fbdaeb0d9809	Economics in one lesson	8/11	5.0
B0007H4QBK	1b8e42d12906	Economics in one lesson	1/1	5.0
B0007H4QBK	eaeaf52714ca	Economics in one lesson	1/1	5.0
B0007H4QBK	1f9f55b18380	Economics in one lesson	1/1	5.0
B0007H4QBK	b75577137102	Economics in one lesson	1/1	5.0
B0007H4QBK	b24b4e2deb80	Economics in one lesson	1/1	5.0
B0007H4QBK	f5c96a31d40f	Economics in one lesson	1/1	5.0
B0007H4QBK	9fbe15fd8c79	Economics in one lesson	6/7	5.0
B0007H4QBK	1c0075f2ed61	Economics in one lesson	6/7	5.0
B0007H4QBK	88e2f265b83a	Economics in one lesson	6/7	5.0
B0007H4QBK	9a48b5d3ba0f	Economics in one lesson	6/7	5.0
B0007H4QBK	3cf8ab0f711a	Economics in one lesson	13/17	5.0
B0007H4QBK	bca3aa084492	Economics in one lesson	8/10	5.0
B0007H4QBK	59d0a2ef6200	Economics in one lesson	8/10	5.0
B0007H4QBK	e29299c4c67d	Economics in one lesson	8/10	5.0
B0007H4QBK	ae83d3f2d144	Economics in one lesson	10/13	4.0
B0007H4QBK	2eb7bf3cc225	Economics in one lesson	3/3	5.0
B0007H4QBK	d94235e491ba	Economics in one lesson	732/759	5.0
B0007H4QBK	213957be186a	Economics in one lesson	260/277	5.0
B0007H4QBK	a61555c150d4	Economics in one lesson	169/185	5.0
B0007H4QBK	bcacce43cfca	Economics in one lesson	44/47	5.0
B0007H4QBK	7cf31acc2444	Economics in one lesson	49/55	5.0
B0007H4QBK	71ff7f808237	Economics in one lesson	20/22	5.0
B0007H4QBK	acc7fa6dbf32	Economics in one lesson	47/57	5.0
B0007H4QBK	c38ea9bd4cbf	Economics in one lesson	22/25	5.0
B0007H4QBK	9eda9ac4a37f	Economics in one lesson	26/31	4.0
B0007H4QBK	d0aa03c04925	Economics in one lesson	123/158	3.0
B0007H4QBK	506ea5a9cb54	Economics in one lesson	2/12	2.0
B0007H4QBK	530aefd5a63b	Economics in one lesson	4/17	4.0
B0007H4QBK	3e6a135977f9	Economics in one lesson	217/487	5.0
B0007H4QBK	442866ecc21a	Economics in one lesson	10/33	3.0
B0007H4QBK	a9f194795cef	Economics in one lesson	8/29	2.0
B0007H4QBK	4d892e0121e7	Economics in one lesson	53/140	1.0
B0007H4QBK	b394659de691	Economics in one lesson	6/28	3.0
B0007H4QBK	6984c9339ad4	Economics in one lesson	4/23	4.0
B0007H4QBK	49bb0f525c5d	Economics in one lesson	10/39	3.0
B0007H4QBK	0ad10b09fe05	Economics in one lesson	0/0	5.0
B0007H4QBK	00b5fa060762	Economics in one lesson	0/0	5.0
B0007H4QBK	1e7bf1ec8974	Economics in one lesson	0/0	5.0
B0007H4QBK	76b1dc9d5be3	Economics in one lesson	0/0	5.0
B0007H4QBK	5f3735dd372d	Economics in one lesson	0/0	5.0
B0007H4QBK	e25286f60616	Economics in one lesson	0/0	5.0
B0007H4QBK	4ecaf5a971fa	Economics in one lesson	0/0	5.0
B0007H4QBK	0fa93150de7d	Economics in one lesson	0/0	5.0
B0007H4QBK	83e7248f3c00	Economics in one lesson	0/0	5.0
B0007H4QBK	8fbeb5c1043c	Economics in one lesson	0/0	5.0
B0007H4QBK	efdee56176ad	Economics in one lesson	5/7	4.0
B0007H4QBK	b38880d6f3ce	Economics in one lesson	5/7	5.0
B0007H4QBK	3dbf78891234	Economics in one lesson	7/10	3.0
B0007H4QBK	95f939612a8c	Economics in one lesson	11/16	4.0
B0007H4QBK	3118b5aa05fc	Economics in one lesson	8/12	5.0
B0007H4QBK	b61f0cfc75f3	Economics in one lesson	6/9	4.0
B0007H4QBK	6df7374b7bf3	Economics in one lesson	6/9	4.0
B0007H4QBK	e63227392b44	Economics in one lesson	4/6	3.0
B0007H4QBK	701556650d76	Economics in one lesson	4/6	5.0
B0007H4QBK	13f62cbbcde2	Economics in one lesson	4/6	4.0
B0007H4QBK	939b507c2fbe	Economics in one lesson	0/14	1.0
B0007H4QBK	c6bb65d51eeb	Economics in one lesson	19/64	2.0
B0007H4QBK	a17901f3f13a	Economics in one lesson	5/28	2.0
B0007H4QBK	bd6b37058ab9	Economics in one lesson	8/36	2.0
B0007H4QBK	650ddfa94898	Economics in one lesson	4/26	2.0
B0007H4QBK	fc14e9c565b4	Economics in one lesson	17/77	1.0
B0007H4QBK	228a5df0cb01	Economics in one lesson	14/69	1.0
B0007H4QBK	9737f1f50747	Economics in one lesson	19/89	2.0
B0007H4QBK	c64ba6545a14	Economics in one lesson	19/91	1.0
B0007H4QBK	84cd883563f9	Economics in one lesson	2/3	5.0
B0007H4QBK	c6729d1631e4	Economics in one lesson	2/3	4.0
B0007H4QBK	b33a5cc55aef	Economics in one lesson	2/3	5.0
B0007H4QBK	63bf250d76cd	Economics in one lesson	2/3	5.0
B0007H4QBK	35331bce9e41	Economics in one lesson	2/3	5.0
B0007H4QBK	27b25110c07d	Economics in one lesson	2/3	5.0
B0007H4QBK	a236d477d1a6	Economics in one lesson	2/3	5.0
B0007H4QBK	662f0bb5140a	Economics in one lesson	0/0	3.0
B0007H4QBK	4df17397a828	Economics in one lesson	0/0	5.0
B0007H4QBK	8774af9d87fb	Economics in one lesson	3/4	5.0
B0007H4QBK	0045954a55df	Economics in one lesson	3/4	5.0
B0007H4QBK	90a92721cb00	Economics in one lesson	3/4	5.0
B0007H4QBK	08f3611130a6	Economics in one lesson	3/4	5.0
B0007H4QBK	4a1fa9e0d937	Economics in one lesson	3/4	5.0
B0007H4QBK	1fc378fa8cf5	Economics in one lesson	3/4	5.0
B0007H4QBK	89b78df4e697	Economics in one lesson	3/4	5.0
B0007H4QBK	c90a6e5ed1e4	Economics in one lesson	3/4	5.0
B0007H4QBK	5617e22ace3a	Economics in one lesson	4/9	5.0
B0007H4QBK	27b013f38510	Economics in one lesson	1/4	5.0
B0007H4QBK	9d4aa0540414	Economics in one lesson	1/4	5.0
B0007H4QBK	0f5bc38c01e9	Economics in one lesson	1/4	4.0
B0007H4QBK	19373717e0d8	Economics in one lesson	9/18	3.0
B0007H4QBK	758ebd9788f2	Economics in one lesson	10/20	3.0
B0007H4QBK	dc62633fb62a	Economics in one lesson	0/3	3.0
B0007H4QBK	8e7413e1ba27	Economics in one lesson	2/7	3.0
B0007H4QBK	5f40997cfb74	Economics in one lesson	4/7	5.0
B0007H4QBK	0c6aa08c6d79	Economics in one lesson	2/4	4.0
B0007H4QBK	4c00fd304875	Economics in one lesson	2/4	5.0
B0007H4QBK	a5e2dc6b3813	Economics in one lesson	2/4	5.0
B0007H4QBK	e37aca9fa0a3	Economics in one lesson	2/4	5.0
B0007H4QBK	d68c0ecfb866	Economics in one lesson	2/4	5.0
B0007H4QBK	32d2a324305c	Economics in one lesson	2/4	4.0
B0007H4QBK	3bfefe5c13fb	Economics in one lesson	2/4	4.0
B0007H4QBK	d2c88b74d66e	Economics in one lesson	2/4	5.0
B0007H4QBK	90b0b9c4ef85	Economics in one lesson	0/0	5.0
B0007H4QBK	bcce90622ef1	Economics in one lesson	0/0	5.0
B0007H4QBK	b39b6531dfbd	Economics in one lesson	0/0	5.0
B0007H4QBK	dbf70fdb1eaf	Economics in one lesson	0/0	5.0
B0007H4QBK	fd0d1eec5e0c	Economics in one lesson	0/0	5.0
B0007H4QBK	5cd79786301f	Economics in one lesson	0/0	5.0
B0007H4QBK	1635240a4914	Economics in one lesson	0/0	5.0
B0007H4QBK	ab427c686975	Economics in one lesson	0/0	5.0
B0007H4QBK	07cc30cc8eb4	Economics in one lesson	0/0	5.0
B0007H4QBK	cfedce6f73b0	Economics in one lesson	0/0	5.0
B0007H4QBK	0c9fa4274a4c	Economics in one lesson	9/11	5.0
B0007H4QBK	6a2a610e9826	Economics in one lesson	4/4	3.0
B0007H4QBK	758f62e1ff97	Economics in one lesson	4/4	5.0
B0007H4QBK	ab1e2833f74c	Economics in one lesson	4/4	5.0
B0007H4QBK	3705ad6227a8	Economics in one lesson	4/4	4.0
B0007H4QBK	4edb2df52c65	Economics in one lesson	4/4	5.0
B0007H4QBK	aab70eec1758	Economics in one lesson	4/4	5.0
B0007H4QBK	1098a28fd522	Economics in one lesson	11/14	5.0
B0007H4QBK	c2c7bc75a7d1	Economics in one lesson	6/7	5.0
B0007H4QBK	779eba37305c	Economics in one lesson	6/7	5.0
B0007H4QBK	b812da3e439c	Economics in one lesson	2/2	5.0
B0007H4QBK	4db33c7308d6	Economics in one lesson	15/21	5.0
B0007H4QBK	33fdec045f85	Economics in one lesson	4/5	5.0
B0007H4QBK	8efafc7e7a49	Economics in one lesson	4/5	5.0
B0007H4QBK	1234da1cc30d	Economics in one lesson	4/5	5.0
B0007H4QBK	47e939a9b7fa	Economics in one lesson	4/5	5.0
B0007H4QBK	da9981b477ce	Economics in one lesson	4/5	5.0
B0007H4QBK	22edbb5c51be	Economics in one lesson	4/5	5.0
B0007H4QBK	03e7e5c6657c	Economics in one lesson	4/5	5.0
B0007H4QBK	8f729a2e4ee3	Economics in one lesson	4/5	5.0
B0007H4QBK	92b0e887b51a	Economics in one lesson	4/6	5.0
B0007H4QBK	c0193f4794e8	Economics in one lesson	23/35	3.0
B0007H4QBK	0c6a10df10a4	Economics in one lesson	2/3	5.0
B0007H4QBK	e2214eeee232	Economics in one lesson	2/3	5.0
B0007H4QBK	24a37d624eec	Economics in one lesson	2/3	5.0
B0007H4QBK	4d3fb228538d	Economics in one lesson	2/3	5.0
B0007H4QBK	049e7eefabc5	Economics in one lesson	2/3	5.0
B0007H4QBK	d26c1a28fdc5	Economics in one lesson	2/3	5.0
B0007H4QBK	710cd63c022c	Economics in one lesson	2/3	5.0
B0007H4QBK	26cb7a152959	Economics in one lesson	2/3	5.0
B0007H4QBK	680d89f78e32	Economics in one lesson	1/1	5.0
B0007H4QBK	d5bb454cc84d	Economics in one lesson	1/1	5.0
B0007H4QBK	5ebc49f525a1	Economics in one lesson	1/1	5.0
B0007H4QBK	24fad25b3c36	Economics in one lesson	1/1	5.0
B0007H4QBK	664f5059d7c8	Economics in one lesson	1/1	5.0
B0007H4QBK	dc081eff8791	Economics in one lesson	1/1	4.0
B0007H4QBK	9f97f073a67e	Economics in one lesson	1/1	5.0
B0007H4QBK	c76dfbf47c51	Economics in one lesson	3/4	5.0
B0007H4QBK	a2ae952c95ec	Economics in one lesson	3/4	5.0
B0007H4QBK	1529ada1e86a	Economics in one lesson	0/0	5.0
B0007H4QBK	d901e3ad8abf	Economics in one lesson	0/0	4.0
B0007H4QBK	58c23f358dc6	Economics in one lesson	0/0	5.0
B0007H4QBK	8ab4a21a901b	Economics in one lesson	0/0	5.0
B0007H4QBK	65fe667309f4	Economics in one lesson	0/0	5.0
B0007H4QBK	031900ed31a1	Economics in one lesson	0/0	5.0
B0007H4QBK	098ff6357a7f	Economics in one lesson	0/0	5.0
B0007H4QBK	d70d9731469c	Economics in one lesson	0/0	5.0
B0007H4QBK	f196fbff9246	Economics in one lesson	0/0	5.0
B0007H4QBK	23ccfe995782	Economics in one lesson	0/0	5.0
B0007H4QBK	87422bcc1c5d	Economics in one lesson	12/84	1.0
B0007H4QBK	f8475ad7ed48	Economics in one lesson	29/158	1.0
B0007H4QBK	c97156de6e58	Economics in one lesson	14/101	1.0
B0007H4QBK	fd1d16322cf9	Economics in one lesson	11/91	1.0
B0007H4QBK	8fdd4872a957	Economics in one lesson	23/150	1.0
B0007H4QBK	bc0c2f94ee16	Economics in one lesson	22/161	1.0
B0007H4QBK	9664c1aff63c	Economics in one lesson	12/111	1.0
B0007H4QBK	cb9e70b7b84b	Economics in one lesson	16/136	1.0
B0007H4QBK	a1c56ed7fc6c	Economics in one lesson	3/3	5.0
B0007H4QBK	7f30ba988b7f	Economics in one lesson	3/3	5.0
B0007H4QBK	f77b8980277b	Economics in one lesson	3/3	5.0
B0007H4QBK	1a6f2572ae91	Economics in one lesson	3/3	5.0
B0007H4QBK	689ef9a5dd1e	Economics in one lesson	5/6	5.0
B0007H4QBK	59c1b0a11552	Economics in one lesson	5/6	5.0
B0007H4QBK	4282ffa89cb1	Economics in one lesson	5/6	4.0
B0007H4QBK	2fd6aa1e2e71	Economics in one lesson	5/6	5.0
B0007H4QBK	c4523b4feecf	Economics in one lesson	5/6	5.0
B0007H4QBK	ee3ffdee97a7	Economics in one lesson	28/34	5.0
B0007H4QBK	6d49393d9b52	Economics in one lesson	15/17	5.0
B0007H4QBK	4bf16b71632c	Economics in one lesson	14/16	4.0
B0007H4QBK	99c65c437773	Economics in one lesson	7/7	5.0
B0007H4QBK	1a672a497039	Economics in one lesson	21/26	5.0
B0007H4QBK	84eb8a7bfffa	Economics in one lesson	18/22	5.0
B0007H4QBK	df02223326b4	Economics in one lesson	9/10	4.0
B0007H4QBK	fa97083040ed	Economics in one lesson	6/6	5.0
B0007H4QBK	9770747ca377	Economics in one lesson	6/6	4.0
B0007H4QBK	da467a399a75	Economics in one lesson	17/21	5.0
B0007H4QBK	329e36bf7689	Economics in one lesson	1/3	5.0
B0007H4QBK	c3e133a07633	Economics in one lesson	1/3	5.0
B0007H4QBK	405b77dad6e0	Economics in one lesson	1/3	5.0
B0007H4QBK	22c1e40fbef8	Economics in one lesson	1/3	4.0
B0007H4QBK	bae93f57c074	Economics in one lesson	1/3	4.0
B0007H4QBK	d428474a959e	Economics in one lesson	1/3	5.0
B0007H4QBK	1705de90e47c	Economics in one lesson	1/3	5.0
B0007H4QBK	7b65e7a119b0	Economics in one lesson	1/3	5.0
B0007H4QBK	89e47b6b0efd	Economics in one lesson	1/3	4.0
B0007H4QBK	3049995cf48a	Economics in one lesson	1/2	5.0
B0007H4QBK	75b0ce4aaea1	Economics in one lesson	1/2	5.0
B0007H4QBK	fb6e4f849de5	Economics in one lesson	1/2	5.0
B0007H4QBK	9bb8262dc809	Economics in one lesson	1/2	5.0
B0007H4QBK	e89d6dfb9d02	Economics in one lesson	1/2	5.0
B0007H4QBK	c2b19fc618a9	Economics in one lesson	1/2	5.0
B0007H4QBK	4c650a7122a6	Economics in one lesson	1/2	5.0
B0007H4QBK	b5da4a742e18	Economics in one lesson	1/2	5.0
B0007H4QBK	4b4c39045b84	Economics in one lesson	1/2	5.0
B0007H4QBK	5d4d15de38dd	Economics in one lesson	1/2	5.0
B0007H4QBK	48e6daef580d	Economics in one lesson	7/9	5.0
B0007H4QBK	30ca58bd3763	Economics in one lesson	9/12	5.0
B0007H4QBK	21a779cb55d6	Economics in one lesson	11/15	4.0
B0007H4QBK	55abab5e4484	Economics in one lesson	2/2	5.0
B0007H4QBK	4ce0d1d24eef	Economics in one lesson	2/2	5.0
B0007H4QBK	77b28f249f93	Economics in one lesson	2/2	5.0
B0007H4QBK	c3abf0d50e54	Economics in one lesson	2/2	5.0
B0007H4QBK	eb1620572e22	Economics in one lesson	2/2	5.0
B0007H4QBK	b30d51994cd7	Economics in one lesson	2/2	5.0
B0007H4QBK	d9c51a09e58d	Economics in one lesson	2/2	5.0
B0007H4QBK	1925c8435fc3	Economics in one lesson	14/17	5.0
B0007H4QBK	6a1590fb0137	Economics in one lesson	8/9	5.0
B0007H4QBK	2d71df979e47	Economics in one lesson	13/16	4.0
B0007H4QBK	bdb0010890b9	Economics in one lesson	5/5	5.0
B0007H4QBK	69e524a7bb43	Economics in one lesson	5/5	5.0
B0007H4QBK	abbf512f4c36	Economics in one lesson	5/5	5.0
B0007H4QBK	418716d2cb4f	Economics in one lesson	7/8	5.0
B0007H4QBK	6776735919b6	Economics in one lesson	7/8	5.0
B0007H4QBK	005578f2c86f	Economics in one lesson	12/15	5.0
B0007H4QBK	e4d3604dc421	Economics in one lesson	9/11	5.0
B0007H4QBK	d16c6c1e58dc	Economics in one lesson	4/8	4.0
B0007H4QBK	19e9d2c1b524	Economics in one lesson	2/5	4.0
B0007H4QBK	0e2d6a8fc87a	Economics in one lesson	2/5	5.0
B0007H4QBK	881d3eea7e85	Economics in one lesson	5/10	4.0
B0007H4QBK	e1336d02c6a9	Economics in one lesson	8/15	5.0
B0007H4QBK	4a77b20973a1	Economics in one lesson	3/7	3.0
B0007H4QBK	bea4ce72ce54	Economics in one lesson	3/7	5.0
B0007H4QBK	300c65ea14b5	Economics in one lesson	0/2	5.0
B0007H4QBK	25a2168f542f	Economics in one lesson	7/14	4.0
B0007H4QBK	00deecba6b8e	Economics in one lesson	1/2	5.0
B0007H4QBK	9b9b88fba12f	Economics in one lesson	17/27	3.0
B0007H4QBK	d5107eda6452	Economics in one lesson	1/2	5.0
B0007H4QBK	488ff81a094c	Economics in one lesson	1/2	5.0
B0007H4QBK	bbdfdbf2d478	Economics in one lesson	1/2	5.0
B0007H4QBK	b34d1199748f	Economics in one lesson	1/2	5.0
B0007H4QBK	7dc5b969a4e5	Economics in one lesson	1/2	5.0
B0007H4QBK	e92aee6d4aca	Economics in one lesson	1/2	5.0
B0007H4QBK	317cdb538d5f	Economics in one lesson	0/0	5.0
B0007H4QBK	54c3dbb2f41a	Economics in one lesson	0/0	3.0
B0007H4QBK	4c487e197d90	Economics in one lesson	0/0	4.0
B0007H4QBK	c1962121283b	Economics in one lesson	0/0	5.0
B0007H4QBK	4b1f4dd63bb8	Economics in one lesson	0/0	5.0
B0007H4QBK	e9e71736107e	Economics in one lesson	0/0	5.0
B0007H4QBK	90f935119c99	Economics in one lesson	0/0	5.0
B0007H4QBK	e846569102a8	Economics in one lesson	0/0	5.0
B0007H4QBK	ea433244d556	Economics in one lesson	0/0	5.0
B0007H4QBK	3d480bb1ecfd	Economics in one lesson	0/0	5.0
B0007H4QBK	23ec40db03c1	Economics in one lesson	2/3	5.0
B0007H4QBK	b566973b657c	Economics in one lesson	2/3	5.0
B0007H4QBK	773d3e9a35d2	Economics in one lesson	2/3	5.0
B0007H4QBK	886734f654ef	Economics in one lesson	2/3	5.0
B0007H4QBK	b1c93f990f5a	Economics in one lesson	2/3	5.0
B0007H4QBK	5a6840edef27	Economics in one lesson	2/3	5.0
B0007H4QBK	2dc3169a1cdc	Economics in one lesson	2/3	5.0
B0007H4QBK	f203bb37e61b	Economics in one lesson	2/3	5.0
B0007H4QBK	979cd677d20f	Economics in one lesson	2/3	5.0
B0007H4QBK	41dcde872dd4	Economics in one lesson	2/3	5.0
B0007H4QBK	524d50e709ab	Economics in one lesson	3/4	5.0
B0007H4QBK	eb42194a8a31	Economics in one lesson	3/4	5.0
B0007H4QBK	90e92dc8bece	Economics in one lesson	3/4	4.0
B0007H4QBK	bf0fff4e9d90	Economics in one lesson	3/4	5.0
B0007H4QBK	7372f66dee3b	Economics in one lesson	3/4	5.0
B0007H4QBK	bc3cfcb81607	Economics in one lesson	3/4	5.0
B0007H4QBK	5aa3c99cbd6b	Economics in one lesson	3/4	4.0
B0007H4QBK	01bf040b7efd	Economics in one lesson	3/4	5.0
B0007H4QBK	20d2fbaed94a	Economics in one lesson	3/4	5.0
B0007H4QBK	ad0cd9634f10	Economics in one lesson	3/4	5.0
B0007H4QBK	9420075d042d	Economics in one lesson	8/54	1.0
B0007H4QBK	c954bda31360	Economics in one lesson	18/90	1.0
B0007H4QBK	7b0d1be45bdb	Economics in one lesson	38/165	1.0
B0007H4QBK	871f3fe4d77f	Economics in one lesson	28/129	1.0
B0007H4QBK	888c4c8598f7	Economics in one lesson	21/104	1.0
B0007H4QBK	809bc901848c	Economics in one lesson	47/204	1.0
B0007H4QBK	1eadde1eb425	Economics in one lesson	13/78	1.0
B0007H4QBK	cb91994f57a4	Economics in one lesson	20/108	1.0
B0007H4QBK	bbe6b23ab6e1	Economics in one lesson	6/55	1.0
B0007H4QBK	f3f809b69ff7	Economics in one lesson	18/104	1.0
0441006450	a272e822c35b	Poltergeist: The Legacy 01: The Hidden Saint	0/5	1.0
B00085GEUM	e410f2355a19	Introduction to mathematical philosophy, (Library of Philosophy)	2/4	5.0
B00085GEUM	96a1c4678983	Introduction to mathematical philosophy, (Library of Philosophy)	3/7	5.0
B00085GEUM	499209f3bf17	Introduction to mathematical philosophy, (Library of Philosophy)	108/110	3.0
B00085GEUM	d515b31c8b7a	Introduction to mathematical philosophy, (Library of Philosophy)	12/12	4.0
B00085GEUM	9cde244b56c2	Introduction to mathematical philosophy, (Library of Philosophy)	6/6	5.0
B00085GEUM	df03a79360c0	Introduction to mathematical philosophy, (Library of Philosophy)	4/6	5.0
B00085GEUM	7f2a644c7c39	Introduction to mathematical philosophy, (Library of Philosophy)	0/0	5.0
1933112042	8779330e4a91	Chocolate: The Sweet History	4/4	5.0
1933112042	9075854dd8f0	Chocolate: The Sweet History	2/2	5.0
1933112042	c46ce92795d7	Chocolate: The Sweet History	4/5	5.0
0932592201	2b0dec8098ef	Book of KidsSongs 2: A Holler-Along Handbook For Home Or On The Range with Book (Bk. 2)	3/3	5.0
0671027182	e4a2784f1490	A Titanic Journey Across the Sea 1912 (American Sisters)	6/7	5.0
B0008AGXVW	20ebdfd950f2	Tales from silver lands	1/1	4.0
B0008AGXVW	52859c3d6006	Tales from silver lands	1/1	3.0
B0008AGXVW	1632ee28d013	Tales from silver lands	12/18	2.0
0263834956	81e4d889d071	Sheikh (Mills & Boon Historical)	0/0	1.0
0263834956	3d50f9c71d5b	Sheikh (Mills & Boon Historical)	1/3	2.0
0684178427	2caa6e2094fd	Are We Alone?: The Possibility of Extraterrestrial Civilizations	1/1	4.0
042519793X	fa4847193a1f	The Science of Cold Case Files	8/14	5.0
B00088DVTQ	5d80381be224	A Guide to Sequoia and General Grant National Parks	0/0	5.0
0916458873	f06d732e4559	A Prayer for the Government: Ukrainians and Jews in Revolutionary Times, 1917-1920 (Harvard Series in Ukrainian Studies)	6/6	5.0
0691115109	a016bdd99bda	Islam and Mammon: The Economic Predicaments of Islamism	5/5	4.0
0691115109	7e025784f3bc	Islam and Mammon: The Economic Predicaments of Islamism	2/2	5.0
0691115109	f06d732e4559	Islam and Mammon: The Economic Predicaments of Islamism	15/21	5.0
1931055009	a1bb85b8a7d0	Gorilla	0/0	5.0
1931055009	43973d35f3f8	Gorilla	0/0	5.0
1931055009	07e73278377b	Gorilla	0/1	5.0
0226143066	ca490b8aff81	The Gift of Death (Religion and Postmodernism Series)	69/74	5.0
0226143066	e2bf13fffeab	The Gift of Death (Religion and Postmodernism Series)	2/3	3.0
0226143066	8ed184dc9a3a	The Gift of Death (Religion and Postmodernism Series)	2/4	5.0
0226143066	f148165341a4	The Gift of Death (Religion and Postmodernism Series)	2/5	3.0
0226143066	168b694ec350	The Gift of Death (Religion and Postmodernism Series)	9/31	4.0
0226143066	9edfe7f03717	The Gift of Death (Religion and Postmodernism Series)	13/64	2.0
B000NRYUHO	2924528f3def	Edge of Danger	9/9	4.0
B000NRYUHO	3cd610eaa096	Edge of Danger	11/12	5.0
B000NRYUHO	a2883c8a63ff	Edge of Danger	7/7	5.0
B000NRYUHO	d0c4e14f0210	Edge of Danger	12/15	2.0
B000NRYUHO	5472f5a9a562	Edge of Danger	9/11	4.0
B000NRYUHO	65406f507dbc	Edge of Danger	3/3	3.0
B000NRYUHO	b60cc894774d	Edge of Danger	0/0	1.0
B000NRYUHO	a198cd007453	Edge of Danger	0/0	2.0
B000NRYUHO	456464c3ead4	Edge of Danger	0/0	1.0
B000NRYUHO	13276141faca	Edge of Danger	4/5	1.0
B000NRYUHO	079b67558f53	Edge of Danger	1/1	4.0
B000NRYUHO	82da1adaaef1	Edge of Danger	3/4	1.0
B000NRYUHO	4fe1b145358d	Edge of Danger	5/7	5.0
B000NRYUHO	d0101f1d1cab	Edge of Danger	1/3	5.0
B000NRYUHO	7125565ad6fd	Edge of Danger	0/2	4.0
B000NRYUHO	5d3de974fbcb	Edge of Danger	1/4	4.0
B000NRYUHO	ee9e113d26c2	Edge of Danger	3/3	2.0
B000NRYUHO	8d0a088fb16a	Edge of Danger	3/3	1.0
B000NRYUHO	99e7bdee2193	Edge of Danger	2/2	2.0
B000NRYUHO	5b069d79c728	Edge of Danger	2/2	1.0
B000NRYUHO	a78e02556998	Edge of Danger	2/2	1.0
B000NRYUHO	5e03d0739ccd	Edge of Danger	2/2	2.0
B000NRYUHO	4fed7073303a	Edge of Danger	2/2	2.0
B000NRYUHO	6bcafef68da9	Edge of Danger	0/0	1.0
B000NRYUHO	3e0dec554891	Edge of Danger	0/0	1.0
B000NRYUHO	e278e06aaf90	Edge of Danger	0/0	4.0
B000NRYUHO	c38f827d396a	Edge of Danger	0/0	3.0
B000NRYUHO	a26bce35383b	Edge of Danger	0/0	3.0
B000NRYUHO	cf20a15f19d6	Edge of Danger	2/2	1.0
B000NRYUHO	db603970cdfa	Edge of Danger	2/2	4.0
B000NRYUHO	49aad674d9b5	Edge of Danger	2/2	5.0
B000NRYUHO	c5ec10b1bc09	Edge of Danger	1/2	3.0
B000NRYUHO	6626d89ad831	Edge of Danger	1/2	1.0
B000NRYUHO	16a75f980119	Edge of Danger	1/2	4.0
B000NRYUHO	ff4374f36ca0	Edge of Danger	1/2	1.0
B000NRYUHO	a2c4896b99ca	Edge of Danger	2/4	5.0
B000NRYUHO	c57756003721	Edge of Danger	2/4	2.0
091934545X	93490b814197	Compendium of Herbal Magick	1/1	5.0
091934545X	a9ff12fb6f7e	Compendium of Herbal Magick	8/13	4.0
091934545X	f52ea171db19	Compendium of Herbal Magick	2/25	1.0
091934545X	2cafa46eb332	Compendium of Herbal Magick	29/32	3.0
091934545X	a21c8732bba4	Compendium of Herbal Magick	16/19	3.0
091934545X	0a6f7bbec0c0	Compendium of Herbal Magick	7/8	3.0
091934545X	8b5a021b354f	Compendium of Herbal Magick	3/3	5.0
091934545X	a58762405452	Compendium of Herbal Magick	24/34	2.0
091934545X	b7a7bd244b63	Compendium of Herbal Magick	1/1	4.0
B000GACQBK	797df5013fed	albert einstein, young thinker [ Childhood of Famous Americans series]	6/7	5.0
B000GACQBK	2257ae8828c4	albert einstein, young thinker [ Childhood of Famous Americans series]	4/5	5.0
B000LEZS0W	4404ee5da776	Hypatia or New Foes with an Old Face	7/11	4.0
0515110124	e9d452bfaa40	Daughter of the Reef	1/2	5.0
B000N6DDJQ	e55441d9a400	The Scarlet Letter A Romance	0/1	1.0
B000N6DDJQ	de4f9bd968d6	The Scarlet Letter A Romance	0/1	1.0
B000N6DDJQ	fee372366469	The Scarlet Letter A Romance	0/1	1.0
B000N6DDJQ	1ada325f5979	The Scarlet Letter A Romance	0/1	2.0
B000N6DDJQ	ad2ab1c05142	The Scarlet Letter A Romance	0/1	1.0
B000N6DDJQ	4bb1ddf83b0d	The Scarlet Letter A Romance	0/1	4.0
B000N6DDJQ	b06c9fdafb38	The Scarlet Letter A Romance	0/1	5.0
B000N6DDJQ	4f94b24a04e9	The Scarlet Letter A Romance	0/1	5.0
B000N6DDJQ	bf20ac1860b1	The Scarlet Letter A Romance	0/1	3.0
B000N6DDJQ	f2044d9ca742	The Scarlet Letter A Romance	0/1	5.0
B000N6DDJQ	c45aa822a3a6	The Scarlet Letter A Romance	1/2	3.0
B000N6DDJQ	aee034c5d823	The Scarlet Letter A Romance	1/2	5.0
B000N6DDJQ	9e1375afea1a	The Scarlet Letter A Romance	1/2	4.0
B000N6DDJQ	7fcc0971c4e8	The Scarlet Letter A Romance	1/2	5.0
B000N6DDJQ	90eb050ac655	The Scarlet Letter A Romance	1/2	5.0
B000N6DDJQ	635dbf87b5f2	The Scarlet Letter A Romance	1/2	4.0
B000N6DDJQ	7d4d19a2e7ef	The Scarlet Letter A Romance	1/2	3.0
B000N6DDJQ	f692aaf44dc3	The Scarlet Letter A Romance	1/2	3.0
B000N6DDJQ	00d6b856d23d	The Scarlet Letter A Romance	1/2	5.0
B000N6DDJQ	dc7b9e61876d	The Scarlet Letter A Romance	1/2	5.0
B000N6DDJQ	cd093eb1b0a9	The Scarlet Letter A Romance	0/0	3.0
B000N6DDJQ	187504ccb6e1	The Scarlet Letter A Romance	1/5	5.0
B000N6DDJQ	f011050e32fe	The Scarlet Letter A Romance	1/5	3.0
B000N6DDJQ	05373e716ed7	The Scarlet Letter A Romance	2/7	1.0
B000N6DDJQ	94fc5ccec9e5	The Scarlet Letter A Romance	3/9	1.0
B000N6DDJQ	d8986e9b42ae	The Scarlet Letter A Romance	3/9	1.0
B000N6DDJQ	0e0eb5bf6755	The Scarlet Letter A Romance	3/9	2.0
B000N6DDJQ	f63a4a6171ac	The Scarlet Letter A Romance	4/11	2.0
B000N6DDJQ	72aca178c871	The Scarlet Letter A Romance	6/15	2.0
B000N6DDJQ	40068d43afb1	The Scarlet Letter A Romance	0/4	1.0
B000N6DDJQ	46e26755e8f2	The Scarlet Letter A Romance	0/9	1.0
B000N6DDJQ	b69a3fbbc70d	The Scarlet Letter A Romance	0/9	3.0
B000N6DDJQ	59b2537cf3bc	The Scarlet Letter A Romance	3/16	1.0
B000N6DDJQ	008ab15135b7	The Scarlet Letter A Romance	1/12	5.0
B000N6DDJQ	80c8047064ac	The Scarlet Letter A Romance	1/13	3.0
B000N6DDJQ	ea0fd3e5d329	The Scarlet Letter A Romance	2/26	1.0
B000N6DDJQ	244a72990d44	The Scarlet Letter A Romance	2/26	3.0
B000N6DDJQ	dc657659f5db	The Scarlet Letter A Romance	2/61	2.0
B000N6DDJQ	c81404db1bcf	The Scarlet Letter A Romance	5/7	5.0
B000N6DDJQ	dd0fda0db6a1	The Scarlet Letter A Romance	5/7	2.0
B000N6DDJQ	ff58a5d6146b	The Scarlet Letter A Romance	5/7	3.0
B000N6DDJQ	32c3b1c34847	The Scarlet Letter A Romance	6/9	5.0
B000N6DDJQ	db541369762a	The Scarlet Letter A Romance	4/6	2.0
B000N6DDJQ	4dbc5fd0c24f	The Scarlet Letter A Romance	4/6	2.0
B000N6DDJQ	7ea8ab6f5fff	The Scarlet Letter A Romance	2/3	5.0
B000N6DDJQ	ea10adda4672	The Scarlet Letter A Romance	2/3	5.0
B000N6DDJQ	d4989375ef86	The Scarlet Letter A Romance	2/3	5.0
B000N6DDJQ	1683296c0336	The Scarlet Letter A Romance	2/3	4.0
B000N6DDJQ	628e25224efd	The Scarlet Letter A Romance	1/1	5.0
B000N6DDJQ	84d39a51ab36	The Scarlet Letter A Romance	1/1	5.0
B000N6DDJQ	d14c85ec039c	The Scarlet Letter A Romance	1/1	5.0
B000N6DDJQ	de4d65e4aee5	The Scarlet Letter A Romance	1/1	5.0
B000N6DDJQ	1b2138c6b627	The Scarlet Letter A Romance	1/1	4.0
B000N6DDJQ	4ccab1cc23a7	The Scarlet Letter A Romance	1/1	4.0
B000N6DDJQ	6881745bb4d8	The Scarlet Letter A Romance	1/1	5.0
B000N6DDJQ	a3945ce1760d	The Scarlet Letter A Romance	1/1	3.0
B000N6DDJQ	f1f524005674	The Scarlet Letter A Romance	1/1	3.0
B000N6DDJQ	15471e719145	The Scarlet Letter A Romance	0/0	5.0
B000N6DDJQ	3fb994059a2b	The Scarlet Letter A Romance	0/0	4.0
B000N6DDJQ	8be13f275f9e	The Scarlet Letter A Romance	0/0	5.0
B000N6DDJQ	6660c5b31de1	The Scarlet Letter A Romance	0/0	5.0
B000N6DDJQ	d0942ef1f2e2	The Scarlet Letter A Romance	0/0	3.0
B000N6DDJQ	3837d6c3abf9	The Scarlet Letter A Romance	0/0	2.0
B000N6DDJQ	abb04669067d	The Scarlet Letter A Romance	0/0	5.0
B000N6DDJQ	f6746a34daa6	The Scarlet Letter A Romance	0/0	5.0
B000N6DDJQ	76b14649587a	The Scarlet Letter A Romance	0/0	3.0
B000N6DDJQ	168a58d65e7f	The Scarlet Letter A Romance	0/0	5.0
B000N6DDJQ	a03bfe30b11c	The Scarlet Letter A Romance	3/3	4.0
B000N6DDJQ	fd6e8be985aa	The Scarlet Letter A Romance	3/3	5.0
B000N6DDJQ	9b6710176f12	The Scarlet Letter A Romance	3/3	5.0
B000N6DDJQ	4c79542a7704	The Scarlet Letter A Romance	3/3	5.0
B000N6DDJQ	bb5860dd1035	The Scarlet Letter A Romance	12/16	5.0
B000N6DDJQ	f71983e00cc3	The Scarlet Letter A Romance	5/6	4.0
B000N6DDJQ	2bdccee7d489	The Scarlet Letter A Romance	2/2	5.0
B000N6DDJQ	d424d28f956b	The Scarlet Letter A Romance	2/2	4.0
B000N6DDJQ	6d3f12c392c5	The Scarlet Letter A Romance	2/2	5.0
B000N6DDJQ	0ef86dcce953	The Scarlet Letter A Romance	0/0	5.0
B000N6DDJQ	551fc6b2ccdf	The Scarlet Letter A Romance	0/0	4.0
B000N6DDJQ	21d888333f87	The Scarlet Letter A Romance	0/0	2.0
B000N6DDJQ	8d7b8111c9d2	The Scarlet Letter A Romance	0/0	5.0
B000N6DDJQ	d8c7b6b90fa5	The Scarlet Letter A Romance	0/0	4.0
B000N6DDJQ	086d883918d5	The Scarlet Letter A Romance	0/0	5.0
B000N6DDJQ	658717c2fc48	The Scarlet Letter A Romance	0/0	3.0
B000N6DDJQ	bfdd8f4d92d8	The Scarlet Letter A Romance	0/0	4.0
B000N6DDJQ	e3f43dc2572a	The Scarlet Letter A Romance	0/0	4.0
B000N6DDJQ	b769dbf685a5	The Scarlet Letter A Romance	0/0	3.0
B000N6DDJQ	80a6575791cc	The Scarlet Letter A Romance	142/159	4.0
B000N6DDJQ	dde9609e5df7	The Scarlet Letter A Romance	182/217	5.0
B000N6DDJQ	4d81a40785fd	The Scarlet Letter A Romance	84/102	3.0
B000N6DDJQ	e78ccd609551	The Scarlet Letter A Romance	19/21	5.0
B000N6DDJQ	78c4df80a6ed	The Scarlet Letter A Romance	26/30	4.0
B000N6DDJQ	93a65296fde8	The Scarlet Letter A Romance	24/28	5.0
B000N6DDJQ	8f6b099ab625	The Scarlet Letter A Romance	10/10	5.0
B000N6DDJQ	2db50c448b96	The Scarlet Letter A Romance	19/22	5.0
B000N6DDJQ	d3322c0dbd30	The Scarlet Letter A Romance	21/25	5.0
B000N6DDJQ	ad7bb43eb66e	The Scarlet Letter A Romance	14/16	5.0
B000N6DDJQ	5150ea753dcf	The Scarlet Letter A Romance	2/2	3.0
B000N6DDJQ	ac14d895cc73	The Scarlet Letter A Romance	4/5	5.0
B000N6DDJQ	09e2d65ef727	The Scarlet Letter A Romance	4/5	5.0
B000N6DDJQ	f1d997db4be7	The Scarlet Letter A Romance	4/5	5.0
B000N6DDJQ	ec181ef5ff65	The Scarlet Letter A Romance	4/5	5.0
B000N6DDJQ	3ecc42cb0dd0	The Scarlet Letter A Romance	4/5	5.0
B000N6DDJQ	6b148a409b09	The Scarlet Letter A Romance	4/5	4.0
B000N6DDJQ	dd3eb70b0dfb	The Scarlet Letter A Romance	4/5	2.0
B000N6DDJQ	680c5cf2e559	The Scarlet Letter A Romance	0/0	5.0
B000N6DDJQ	49bcf3b00dfe	The Scarlet Letter A Romance	0/0	4.0
B000N6DDJQ	fc16e4dd016f	The Scarlet Letter A Romance	0/0	5.0
B000N6DDJQ	1a2276877b0e	The Scarlet Letter A Romance	0/0	5.0
B000N6DDJQ	64dd3c54fb9f	The Scarlet Letter A Romance	0/0	5.0
B000N6DDJQ	10ce581e90da	The Scarlet Letter A Romance	0/0	5.0
B000N6DDJQ	68fde78a0dc4	The Scarlet Letter A Romance	0/0	5.0
B000N6DDJQ	c172ffeecf22	The Scarlet Letter A Romance	0/0	5.0
B000N6DDJQ	71dc0c2a6d46	The Scarlet Letter A Romance	0/0	5.0
B000N6DDJQ	ffa89a1fcc4d	The Scarlet Letter A Romance	0/0	3.0
B000N6DDJQ	a2356a58ae19	The Scarlet Letter A Romance	0/0	3.0
B000N6DDJQ	dea76d1ea326	The Scarlet Letter A Romance	0/0	4.0
B000N6DDJQ	24f1a5a38608	The Scarlet Letter A Romance	0/0	5.0
B000N6DDJQ	d47a4f3a3d22	The Scarlet Letter A Romance	0/0	5.0
B000N6DDJQ	e8db5e5b3257	The Scarlet Letter A Romance	0/0	5.0
B000N6DDJQ	8b8dd9c5134b	The Scarlet Letter A Romance	0/0	5.0
B000N6DDJQ	e943fb4600f2	The Scarlet Letter A Romance	0/0	5.0
B000N6DDJQ	0e8aaca7d604	The Scarlet Letter A Romance	0/0	5.0
B000N6DDJQ	c47a016e0cb7	The Scarlet Letter A Romance	0/0	3.0
B000N6DDJQ	1a59bb48933f	The Scarlet Letter A Romance	0/0	4.0
B000N6DDJQ	b9a0b7dd26ad	The Scarlet Letter A Romance	0/0	5.0
B000N6DDJQ	688b0dda0599	The Scarlet Letter A Romance	0/0	2.0
B000N6DDJQ	a5594107b900	The Scarlet Letter A Romance	0/0	4.0
B000N6DDJQ	202a744bbf6d	The Scarlet Letter A Romance	0/0	5.0
B000N6DDJQ	80ffed94de09	The Scarlet Letter A Romance	0/0	2.0
B000N6DDJQ	98eee558442b	The Scarlet Letter A Romance	0/0	3.0
B000N6DDJQ	a8c960271ce9	The Scarlet Letter A Romance	0/0	4.0
B000N6DDJQ	6fe0661c7dbf	The Scarlet Letter A Romance	0/0	3.0
B000N6DDJQ	6daa3351e87e	The Scarlet Letter A Romance	0/0	4.0
B000N6DDJQ	c22c7506cd3d	The Scarlet Letter A Romance	0/0	5.0
B000N6DDJQ	e87eac00c9b2	The Scarlet Letter A Romance	0/0	4.0
B000N6DDJQ	ddd04af3fb5c	The Scarlet Letter A Romance	0/0	5.0
B000N6DDJQ	cd47fd6da636	The Scarlet Letter A Romance	0/0	5.0
B000N6DDJQ	f40880d533c7	The Scarlet Letter A Romance	0/0	3.0
B000N6DDJQ	664ff0024baa	The Scarlet Letter A Romance	0/0	1.0
B000N6DDJQ	37fca8887288	The Scarlet Letter A Romance	0/0	4.0
B000N6DDJQ	1429b487e8ae	The Scarlet Letter A Romance	0/0	4.0
B000N6DDJQ	3c4021f34c30	The Scarlet Letter A Romance	0/0	4.0
B000N6DDJQ	e5a567183a21	The Scarlet Letter A Romance	0/0	5.0
B000N6DDJQ	5884d3f74444	The Scarlet Letter A Romance	0/0	5.0
B000N6DDJQ	1bb0902df69d	The Scarlet Letter A Romance	0/0	4.0
B000N6DDJQ	7573ee029569	The Scarlet Letter A Romance	0/0	5.0
B000N6DDJQ	6653f8a8bf08	The Scarlet Letter A Romance	0/0	5.0
B000N6DDJQ	27011feb6cef	The Scarlet Letter A Romance	0/0	5.0
B000N6DDJQ	2c8d2d9766f3	The Scarlet Letter A Romance	0/0	4.0
B000N6DDJQ	be1eb75b116c	The Scarlet Letter A Romance	0/0	5.0
B000N6DDJQ	85153da4f14d	The Scarlet Letter A Romance	0/0	5.0
B000N6DDJQ	f1acf52d6f24	The Scarlet Letter A Romance	0/0	5.0
B000N6DDJQ	b736d5e31c3e	The Scarlet Letter A Romance	0/0	2.0
B000N6DDJQ	5f47b50796e8	The Scarlet Letter A Romance	0/0	5.0
B000N6DDJQ	0c34591e82bb	The Scarlet Letter A Romance	0/0	4.0
B000N6DDJQ	39c4c4f2d8ff	The Scarlet Letter A Romance	0/0	5.0
B000N6DDJQ	0958b950ae04	The Scarlet Letter A Romance	0/0	5.0
B000N6DDJQ	99fd05ba1d5f	The Scarlet Letter A Romance	0/0	4.0
B000N6DDJQ	5780484b8a97	The Scarlet Letter A Romance	0/0	4.0
B000N6DDJQ	2d3d445dd24f	The Scarlet Letter A Romance	0/0	5.0
B000N6DDJQ	a6e5d476e0c6	The Scarlet Letter A Romance	0/0	5.0
B000N6DDJQ	42b038f6bf1a	The Scarlet Letter A Romance	0/0	5.0
B000N6DDJQ	60aa510da9d6	The Scarlet Letter A Romance	0/0	5.0
B000N6DDJQ	2fd4847d6766	The Scarlet Letter A Romance	5/10	1.0
B000N6DDJQ	c4aa802ccb17	The Scarlet Letter A Romance	5/10	1.0
B000N6DDJQ	58ad557bd2ae	The Scarlet Letter A Romance	11/20	1.0
B000N6DDJQ	59eb23a75c12	The Scarlet Letter A Romance	3/7	2.0
B000N6DDJQ	7f2efb52782a	The Scarlet Letter A Romance	0/2	1.0
B000N6DDJQ	bcd96e800457	The Scarlet Letter A Romance	0/2	3.0
B000N6DDJQ	0c82517f4f0f	The Scarlet Letter A Romance	0/2	3.0
B000N6DDJQ	88830de79779	The Scarlet Letter A Romance	0/2	3.0
B000N6DDJQ	11c65e35aedd	The Scarlet Letter A Romance	0/2	4.0
B000N6DDJQ	0732dd26039a	The Scarlet Letter A Romance	0/1	4.0
B000N6DDJQ	efb292f97229	The Scarlet Letter A Romance	0/1	5.0
B000N6DDJQ	35bba363e561	The Scarlet Letter A Romance	0/1	4.0
B000N6DDJQ	e23818c13b4f	The Scarlet Letter A Romance	0/1	4.0
B000N6DDJQ	71199b829925	The Scarlet Letter A Romance	0/0	5.0
B000N6DDJQ	936a6e33425b	The Scarlet Letter A Romance	0/0	5.0
B000N6DDJQ	359caf99ba64	The Scarlet Letter A Romance	0/0	5.0
B000N6DDJQ	a4fe672a8474	The Scarlet Letter A Romance	0/0	5.0
B000N6DDJQ	4137274a3cff	The Scarlet Letter A Romance	0/0	5.0
B000N6DDJQ	1d0b047a06e4	The Scarlet Letter A Romance	0/0	5.0
B000N6DDJQ	22295b7e6398	The Scarlet Letter A Romance	0/0	4.0
B000N6DDJQ	5d9857031053	The Scarlet Letter A Romance	0/0	5.0
B000N6DDJQ	1e8a14cc11d8	The Scarlet Letter A Romance	0/0	4.0
B000N6DDJQ	92fb7bebe447	The Scarlet Letter A Romance	0/0	5.0
B000N6DDJQ	e0585fbfc5ef	The Scarlet Letter A Romance	0/0	2.0
B000N6DDJQ	2db1aa231978	The Scarlet Letter A Romance	0/0	5.0
B000N6DDJQ	88bcbab84a70	The Scarlet Letter A Romance	0/0	5.0
B000N6DDJQ	3693aa1c0c86	The Scarlet Letter A Romance	0/0	5.0
B000N6DDJQ	b88c67a03ffa	The Scarlet Letter A Romance	0/0	4.0
B000N6DDJQ	6db8e300e6e3	The Scarlet Letter A Romance	0/0	5.0
B000N6DDJQ	1a99807460dc	The Scarlet Letter A Romance	0/0	5.0
B000N6DDJQ	01104bea46b0	The Scarlet Letter A Romance	0/0	4.0
B000N6DDJQ	ce159bc9b527	The Scarlet Letter A Romance	0/0	4.0
B000N6DDJQ	34d14dd53c6a	The Scarlet Letter A Romance	0/0	4.0
B000N6DDJQ	12c647de64f7	The Scarlet Letter A Romance	0/0	5.0
B000N6DDJQ	6f7b851cc7dd	The Scarlet Letter A Romance	0/0	5.0
B000N6DDJQ	3c6d547c065b	The Scarlet Letter A Romance	0/0	5.0
B000N6DDJQ	4aa2e571d2da	The Scarlet Letter A Romance	0/0	5.0
B000N6DDJQ	a6bd6364a537	The Scarlet Letter A Romance	0/0	5.0
B000N6DDJQ	2dd509529ebf	The Scarlet Letter A Romance	0/0	5.0
B000N6DDJQ	239a6280f50f	The Scarlet Letter A Romance	0/0	5.0
B000N6DDJQ	8d822c4c238d	The Scarlet Letter A Romance	0/0	5.0
B000N6DDJQ	17b1601ac823	The Scarlet Letter A Romance	0/0	3.0
B000N6DDJQ	460acb66a7bf	The Scarlet Letter A Romance	0/0	5.0
B000N6DDJQ	e9f86d516bb4	The Scarlet Letter A Romance	0/0	5.0
B000N6DDJQ	30770731720d	The Scarlet Letter A Romance	0/0	5.0
B000N6DDJQ	52481ad31dcb	The Scarlet Letter A Romance	0/0	5.0
B000N6DDJQ	70a88327846b	The Scarlet Letter A Romance	0/0	4.0
B000N6DDJQ	b0254cf6e926	The Scarlet Letter A Romance	0/0	5.0
B000N6DDJQ	dd8ee38713f2	The Scarlet Letter A Romance	0/0	5.0
B000N6DDJQ	e5c3d6c67071	The Scarlet Letter A Romance	0/0	5.0
B000N6DDJQ	dea9ac64dedc	The Scarlet Letter A Romance	0/0	3.0
B000N6DDJQ	d82fa3de64f1	The Scarlet Letter A Romance	0/0	5.0
B000N6DDJQ	bd5f329649d1	The Scarlet Letter A Romance	0/0	3.0
B000N6DDJQ	70a4c3e57ba9	The Scarlet Letter A Romance	0/0	5.0
B000N6DDJQ	cdce372bea14	The Scarlet Letter A Romance	0/0	5.0
B000N6DDJQ	5e56ad391950	The Scarlet Letter A Romance	0/0	4.0
B000N6DDJQ	21fd17cbe81c	The Scarlet Letter A Romance	0/0	5.0
B000N6DDJQ	abe04cdefa1e	The Scarlet Letter A Romance	0/0	4.0
B000N6DDJQ	e88bc5886f30	The Scarlet Letter A Romance	0/0	4.0
B000N6DDJQ	cd04e3f2c6a6	The Scarlet Letter A Romance	0/0	4.0
B000N6DDJQ	2354503d69c4	The Scarlet Letter A Romance	0/0	4.0
B000N6DDJQ	cb5613360ccb	The Scarlet Letter A Romance	0/0	4.0
B000N6DDJQ	ba92e8366dc0	The Scarlet Letter A Romance	0/0	5.0
B000N6DDJQ	4740af0797ac	The Scarlet Letter A Romance	4/8	1.0
B000N6DDJQ	3078e1b3402e	The Scarlet Letter A Romance	7/13	1.0
B000N6DDJQ	02352b537025	The Scarlet Letter A Romance	7/13	1.0
B000N6DDJQ	3de672c02fae	The Scarlet Letter A Romance	2/5	1.0
B000N6DDJQ	4e420579f9f4	The Scarlet Letter A Romance	2/5	4.0
B000N6DDJQ	f5ba7991dba4	The Scarlet Letter A Romance	0/1	3.0
B000N6DDJQ	3e1681c7532e	The Scarlet Letter A Romance	0/1	5.0
B000N6DDJQ	cb7c7f801e09	The Scarlet Letter A Romance	0/1	4.0
B000N6DDJQ	35faf1a74de1	The Scarlet Letter A Romance	0/1	5.0
B000N6DDJQ	61b5c6f816e1	The Scarlet Letter A Romance	0/1	4.0
B000N6DDJQ	f218bbd2f37d	The Scarlet Letter A Romance	0/1	5.0
B000N6DDJQ	286932905f15	The Scarlet Letter A Romance	0/1	4.0
B000N6DDJQ	0d85f7c3d1b8	The Scarlet Letter A Romance	0/1	5.0
B000N6DDJQ	debf6aec65f3	The Scarlet Letter A Romance	0/1	4.0
B000N6DDJQ	b8e5decc2ca0	The Scarlet Letter A Romance	3/5	3.0
B000N6DDJQ	3aa80bae7b49	The Scarlet Letter A Romance	3/5	4.0
B000N6DDJQ	ac2666be8e53	The Scarlet Letter A Romance	3/5	5.0
B000N6DDJQ	40947d2938c3	The Scarlet Letter A Romance	1/2	1.0
B000N6DDJQ	16e5c07cb365	The Scarlet Letter A Romance	1/2	3.0
B000N6DDJQ	3d34d1862161	The Scarlet Letter A Romance	1/2	3.0
B000N6DDJQ	9371a1c640b6	The Scarlet Letter A Romance	1/2	4.0
B000N6DDJQ	4abaeaa19848	The Scarlet Letter A Romance	1/2	3.0
B000N6DDJQ	ebd96721b4c3	The Scarlet Letter A Romance	1/2	5.0
B000N6DDJQ	63296e1a347e	The Scarlet Letter A Romance	1/2	5.0
B000N6DDJQ	e7f44351175c	The Scarlet Letter A Romance	0/0	5.0
B000N6DDJQ	024c8e336718	The Scarlet Letter A Romance	2/4	4.0
B000N6DDJQ	7ad1f9ab18c6	The Scarlet Letter A Romance	2/4	5.0
B000N6DDJQ	850240d1b761	The Scarlet Letter A Romance	2/4	3.0
B000N6DDJQ	3dde83724b9c	The Scarlet Letter A Romance	2/4	2.0
B000N6DDJQ	57ed3b778449	The Scarlet Letter A Romance	5/9	1.0
B000N6DDJQ	396be4d59617	The Scarlet Letter A Romance	5/9	5.0
B000N6DDJQ	0792adf85798	The Scarlet Letter A Romance	0/1	5.0
B000N6DDJQ	8ba14a23d713	The Scarlet Letter A Romance	0/1	1.0
B000N6DDJQ	88d004770eb5	The Scarlet Letter A Romance	0/1	2.0
B000N6DDJQ	6965caba9e31	The Scarlet Letter A Romance	0/4	1.0
B000N6DDJQ	8c81e54f9461	The Scarlet Letter A Romance	0/4	2.0
B000N6DDJQ	dd5455474dc9	The Scarlet Letter A Romance	0/4	4.0
B000N6DDJQ	ce097c759258	The Scarlet Letter A Romance	0/4	3.0
B000N6DDJQ	543279025e83	The Scarlet Letter A Romance	0/4	5.0
B000N6DDJQ	1994a5946149	The Scarlet Letter A Romance	1/6	5.0
B000N6DDJQ	da5a7393ef76	The Scarlet Letter A Romance	2/8	1.0
B000N6DDJQ	fdceeb824696	The Scarlet Letter A Romance	4/12	1.0
B000N6DDJQ	7c6d6ed086cf	The Scarlet Letter A Romance	6/16	2.0
B000N6DDJQ	a365dea05cd7	The Scarlet Letter A Romance	3/4	5.0
B000N6DDJQ	d32697e1f51c	The Scarlet Letter A Romance	3/4	5.0
B000N6DDJQ	3e2c9d5fd430	The Scarlet Letter A Romance	3/4	3.0
B000N6DDJQ	28e88ca88b05	The Scarlet Letter A Romance	3/4	3.0
B000N6DDJQ	d2479f505c6f	The Scarlet Letter A Romance	3/4	3.0
B000N6DDJQ	0fa622ff64b7	The Scarlet Letter A Romance	3/4	5.0
B000N6DDJQ	d0c4e14f0210	The Scarlet Letter A Romance	3/4	5.0
B000N6DDJQ	d2c0e01a21e8	The Scarlet Letter A Romance	3/4	4.0
B000N6DDJQ	74601fb24015	The Scarlet Letter A Romance	5/7	1.0
B000N6DDJQ	cc2891e70f6c	The Scarlet Letter A Romance	5/7	1.0
B000N6DDJQ	500906a98bdc	The Scarlet Letter A Romance	1/1	4.0
B000N6DDJQ	6dff4cd5d768	The Scarlet Letter A Romance	1/1	5.0
B000N6DDJQ	62d2ffb3445f	The Scarlet Letter A Romance	1/1	5.0
B000N6DDJQ	ce6f3646e9ed	The Scarlet Letter A Romance	1/1	5.0
B000N6DDJQ	96e7ee46dbb5	The Scarlet Letter A Romance	1/1	5.0
B000N6DDJQ	d2816c564ddb	The Scarlet Letter A Romance	1/1	3.0
B000N6DDJQ	4053456b57a8	The Scarlet Letter A Romance	1/1	5.0
B000N6DDJQ	4d01568207ca	The Scarlet Letter A Romance	1/1	5.0
B000N6DDJQ	3a082fbaa036	The Scarlet Letter A Romance	1/1	4.0
B000N6DDJQ	8ba1eaa03f79	The Scarlet Letter A Romance	2/2	4.0
B000N6DDJQ	4f8111addb4f	The Scarlet Letter A Romance	2/2	4.0
B000N6DDJQ	5fb0f34e5024	The Scarlet Letter A Romance	2/2	4.0
B000N6DDJQ	22d80f80018f	The Scarlet Letter A Romance	2/2	4.0
B000N6DDJQ	dc701dd09981	The Scarlet Letter A Romance	2/2	5.0
B000N6DDJQ	208aafea4f93	The Scarlet Letter A Romance	2/2	4.0
B000N6DDJQ	26db2eddb645	The Scarlet Letter A Romance	2/2	5.0
B000N6DDJQ	3e1d1de247e4	The Scarlet Letter A Romance	2/2	4.0
B000N6DDJQ	b13686cb2c76	The Scarlet Letter A Romance	2/2	3.0
B000N6DDJQ	22dbae7f596a	The Scarlet Letter A Romance	0/0	4.0
B000N6DDJQ	b323d69fc1f9	The Scarlet Letter A Romance	0/0	4.0
B000N6DDJQ	a354edd3e6b4	The Scarlet Letter A Romance	0/0	4.0
B000N6DDJQ	b448a56cc069	The Scarlet Letter A Romance	0/0	5.0
B000N6DDJQ	b4cac5820a36	The Scarlet Letter A Romance	0/0	3.0
B000N6DDJQ	3a6edb50656e	The Scarlet Letter A Romance	0/0	2.0
B000N6DDJQ	035e1918a57b	The Scarlet Letter A Romance	0/0	5.0
B000N6DDJQ	9d37b4ec1198	The Scarlet Letter A Romance	0/0	3.0
B000N6DDJQ	1d56ec461330	The Scarlet Letter A Romance	0/0	3.0
B000N6DDJQ	0956b65c0379	The Scarlet Letter A Romance	0/0	4.0
B000N6DDJQ	21802f9e5014	The Scarlet Letter A Romance	0/0	5.0
B000N6DDJQ	ab7f85bd9697	The Scarlet Letter A Romance	0/0	4.0
B000N6DDJQ	7b12f1007ef5	The Scarlet Letter A Romance	0/0	4.0
B000N6DDJQ	5a0c0119f175	The Scarlet Letter A Romance	0/0	5.0
B000N6DDJQ	88c2add6374c	The Scarlet Letter A Romance	0/0	4.0
B000N6DDJQ	bb308df29103	The Scarlet Letter A Romance	0/0	2.0
B000N6DDJQ	d13702fdbf82	The Scarlet Letter A Romance	0/0	4.0
B000N6DDJQ	3681864e743f	The Scarlet Letter A Romance	0/0	4.0
B000N6DDJQ	3946ec8a54c0	The Scarlet Letter A Romance	0/0	5.0
B000N6DDJQ	c088a70563f2	The Scarlet Letter A Romance	0/0	5.0
B000N6DDJQ	d424ed443dbc	The Scarlet Letter A Romance	6/7	5.0
B000N6DDJQ	8767ee973a69	The Scarlet Letter A Romance	8/10	5.0
B000N6DDJQ	c124f8d4bd6b	The Scarlet Letter A Romance	8/10	2.0
B000N6DDJQ	b0aa03eeff3e	The Scarlet Letter A Romance	3/3	4.0
B000N6DDJQ	8486a740252a	The Scarlet Letter A Romance	3/3	5.0
B000N6DDJQ	2956d72926ba	The Scarlet Letter A Romance	3/3	5.0
B000N6DDJQ	29e2ed85a7db	The Scarlet Letter A Romance	3/3	5.0
B000N6DDJQ	b0d8dced862b	The Scarlet Letter A Romance	3/3	5.0
B000N6DDJQ	7df3492dcf13	The Scarlet Letter A Romance	3/3	4.0
B000N6DDJQ	ce71b23d0757	The Scarlet Letter A Romance	3/3	5.0
B000N6DDJQ	87e88f94da64	The Scarlet Letter A Romance	0/0	4.0
B000N6DDJQ	df1213294390	The Scarlet Letter A Romance	0/0	5.0
B000N6DDJQ	4b1248d25d82	The Scarlet Letter A Romance	0/0	4.0
B000N6DDJQ	0ac3785e4b33	The Scarlet Letter A Romance	0/0	5.0
B000N6DDJQ	9367745c5a08	The Scarlet Letter A Romance	0/0	4.0
B000N6DDJQ	098739ebad29	The Scarlet Letter A Romance	0/0	2.0
B000N6DDJQ	45419867b1bf	The Scarlet Letter A Romance	0/0	3.0
B000N6DDJQ	ab70f18ca748	The Scarlet Letter A Romance	0/0	4.0
B000N6DDJQ	6f753a034b3d	The Scarlet Letter A Romance	0/0	3.0
B000N6DDJQ	22b41ce50165	The Scarlet Letter A Romance	0/0	5.0
B000N6DDJQ	185ac1bf136c	The Scarlet Letter A Romance	0/0	3.0
B000N6DDJQ	d83dfb0c7532	The Scarlet Letter A Romance	0/0	5.0
B000N6DDJQ	6372a9bb5534	The Scarlet Letter A Romance	0/0	3.0
B000N6DDJQ	f2d29b49c44c	The Scarlet Letter A Romance	0/0	5.0
B000N6DDJQ	99a3b62f3351	The Scarlet Letter A Romance	0/0	5.0
B000N6DDJQ	bf5fa3178b6d	The Scarlet Letter A Romance	0/0	4.0
B000N6DDJQ	d6943a5cfcd4	The Scarlet Letter A Romance	0/0	3.0
B000N6DDJQ	5ebee191028f	The Scarlet Letter A Romance	0/0	4.0
B000N6DDJQ	1fdfb53ce593	The Scarlet Letter A Romance	0/0	5.0
B000N6DDJQ	4988d6cb996b	The Scarlet Letter A Romance	0/0	5.0
B000N6DDJQ	c40a833667cf	The Scarlet Letter A Romance	0/0	5.0
B000N6DDJQ	d042dc7d247e	The Scarlet Letter A Romance	0/0	5.0
B000N6DDJQ	1218cde379f6	The Scarlet Letter A Romance	0/0	5.0
B000N6DDJQ	24aceb0a674b	The Scarlet Letter A Romance	0/0	5.0
B000N6DDJQ	3b1bdec15661	The Scarlet Letter A Romance	0/0	5.0
B000N6DDJQ	7a2f7f6944d5	The Scarlet Letter A Romance	0/0	5.0
B000N6DDJQ	66a14d497d23	The Scarlet Letter A Romance	0/0	3.0
B000N6DDJQ	ba71c63ef709	The Scarlet Letter A Romance	0/0	5.0
B000N6DDJQ	d32f77935280	The Scarlet Letter A Romance	0/0	5.0
B000N6DDJQ	4b76b314fd7a	The Scarlet Letter A Romance	0/0	5.0
B000N6DDJQ	7863339e08ed	The Scarlet Letter A Romance	0/2	4.0
B000N6DDJQ	95ece99289ed	The Scarlet Letter A Romance	0/2	4.0
B000N6DDJQ	801a5ea76c0a	The Scarlet Letter A Romance	4/9	1.0
B000N6DDJQ	58ccd219ddb3	The Scarlet Letter A Romance	1/4	3.0
B000N6DDJQ	5bc296f596ed	The Scarlet Letter A Romance	1/4	5.0
B000N6DDJQ	2f388df4bcc6	The Scarlet Letter A Romance	1/4	1.0
B000N6DDJQ	ef753a637235	The Scarlet Letter A Romance	3/6	4.0
B000N6DDJQ	fb2092d937dc	The Scarlet Letter A Romance	3/6	4.0
B000N6DDJQ	82811a5da788	The Scarlet Letter A Romance	1/3	1.0
B000N6DDJQ	7007b5435828	The Scarlet Letter A Romance	1/3	1.0
B000N6DDJQ	01acbfc67f0a	The Scarlet Letter A Romance	1/3	2.0
B000N6DDJQ	b61485e8aa4f	The Scarlet Letter A Romance	1/3	3.0
B000N6DDJQ	d55f01714125	The Scarlet Letter A Romance	0/1	2.0
B000N6DDJQ	6dac1771961e	The Scarlet Letter A Romance	0/1	4.0
B000N6DDJQ	7e3b38d82e0a	The Scarlet Letter A Romance	0/1	5.0
B000N6DDJQ	f1722fb28556	The Scarlet Letter A Romance	0/1	5.0
B000N6DDJQ	b11a43d311e0	The Scarlet Letter A Romance	0/1	2.0
B000N6DDJQ	8b05efbf8c4d	The Scarlet Letter A Romance	0/1	3.0
B000N6DDJQ	948cf9394e4b	The Scarlet Letter A Romance	0/1	3.0
B000N6DDJQ	0ebd84bc869c	The Scarlet Letter A Romance	0/1	5.0
B000N6DDJQ	5b6811cdf606	The Scarlet Letter A Romance	0/1	5.0
B000N6DDJQ	12ae69cebb08	The Scarlet Letter A Romance	0/0	5.0
B000N6DDJQ	3ba0dfc238ab	The Scarlet Letter A Romance	0/0	3.0
B000N6DDJQ	3e990caf339c	The Scarlet Letter A Romance	0/0	5.0
B000N6DDJQ	0c64f4c5a928	The Scarlet Letter A Romance	0/0	5.0
B000N6DDJQ	e600cd8f462f	The Scarlet Letter A Romance	0/0	5.0
B000N6DDJQ	9bef5e9b478b	The Scarlet Letter A Romance	0/0	4.0
B000N6DDJQ	fc499f65e769	The Scarlet Letter A Romance	0/0	5.0
B000N6DDJQ	65f1203fc587	The Scarlet Letter A Romance	0/0	5.0
B000N6DDJQ	dcff1a14a636	The Scarlet Letter A Romance	0/0	3.0
B000N6DDJQ	706e7f948b23	The Scarlet Letter A Romance	0/0	3.0
B000N6DDJQ	d4d8301429a6	The Scarlet Letter A Romance	0/0	3.0
B000N6DDJQ	562688078f25	The Scarlet Letter A Romance	0/0	5.0
B000N6DDJQ	43683788debc	The Scarlet Letter A Romance	0/0	5.0
B000N6DDJQ	587673b906f6	The Scarlet Letter A Romance	0/0	4.0
B000N6DDJQ	b867e30dd2e2	The Scarlet Letter A Romance	0/3	1.0
B000N6DDJQ	87d62d702ca5	The Scarlet Letter A Romance	0/3	1.0
B000N6DDJQ	3eb4d2804d0b	The Scarlet Letter A Romance	0/3	4.0
B000N6DDJQ	8612c8bc2628	The Scarlet Letter A Romance	9/19	1.0
B000N6DDJQ	9fb8c937f7df	The Scarlet Letter A Romance	1/5	1.0
B000N6DDJQ	a245103d75f1	The Scarlet Letter A Romance	1/5	5.0
B000N6DDJQ	be07b9dfcf92	The Scarlet Letter A Romance	2/11	3.0
B000N6DDJQ	b221ea372a04	The Scarlet Letter A Romance	1/9	1.0
B000N6DDJQ	d1ee0a7a709b	The Scarlet Letter A Romance	8/24	1.0
B000N6DDJQ	a5b9be6e4502	The Scarlet Letter A Romance	2/12	1.0
B000N6DDJQ	4eab496eea34	The Scarlet Letter A Romance	1/10	1.0
B000N6DDJQ	e3b48b406b6f	The Scarlet Letter A Romance	13/36	1.0
B000N6DDJQ	d2aa866fc013	The Scarlet Letter A Romance	2/13	5.0
B000N6DDJQ	3a3791d95604	The Scarlet Letter A Romance	6/22	2.0
B000N6DDJQ	157f332c7bac	The Scarlet Letter A Romance	1/11	1.0
B000N6DDJQ	1883bcbad5c2	The Scarlet Letter A Romance	0/9	3.0
B000N6DDJQ	7eb4ae7039ad	The Scarlet Letter A Romance	1/2	3.0
B000N6DDJQ	572b3592c35c	The Scarlet Letter A Romance	1/2	3.0
B000N6DDJQ	5c6d1d5a4f9d	The Scarlet Letter A Romance	1/2	3.0
B000N6DDJQ	772c142cd74a	The Scarlet Letter A Romance	1/2	5.0
B000N6DDJQ	51cb9efa166e	The Scarlet Letter A Romance	1/2	3.0
B000N6DDJQ	9554a0bac8cb	The Scarlet Letter A Romance	1/2	3.0
B000N6DDJQ	1d0a257d0085	The Scarlet Letter A Romance	1/2	5.0
B000N6DDJQ	1fd19f0d089d	The Scarlet Letter A Romance	0/0	5.0
B000N6DDJQ	a21282e9ad22	The Scarlet Letter A Romance	2/2	4.0
B000N6DDJQ	01ac18886014	The Scarlet Letter A Romance	2/2	5.0
B000N6DDJQ	4d517c151f28	The Scarlet Letter A Romance	2/2	4.0
B000N6DDJQ	0c756ca6ef46	The Scarlet Letter A Romance	2/2	5.0
B000N6DDJQ	4fe1b145358d	The Scarlet Letter A Romance	2/2	5.0
B000N6DDJQ	2aa4b22414a1	The Scarlet Letter A Romance	2/2	5.0
B000N6DDJQ	86b566cd5a9a	The Scarlet Letter A Romance	2/2	5.0
B000N6DDJQ	656a2c75e09f	The Scarlet Letter A Romance	2/2	4.0
B000N6DDJQ	1bb70e063509	The Scarlet Letter A Romance	2/2	5.0
B000N6DDJQ	0eb145edd5bb	The Scarlet Letter A Romance	0/0	5.0
B000N6DDJQ	a733fb087a5e	The Scarlet Letter A Romance	0/0	5.0
B000N6DDJQ	4573b989f698	The Scarlet Letter A Romance	0/0	5.0
B000N6DDJQ	bb9b6b3f3017	The Scarlet Letter A Romance	0/0	4.0
B000N6DDJQ	0783e8fbd0b1	The Scarlet Letter A Romance	0/0	4.0
B000N6DDJQ	b5db023065ba	The Scarlet Letter A Romance	0/0	3.0
B000N6DDJQ	ed7d0598ef00	The Scarlet Letter A Romance	0/0	3.0
B000N6DDJQ	a6ba47d4dc71	The Scarlet Letter A Romance	0/0	5.0
B000N6DDJQ	ea84bb89c97c	The Scarlet Letter A Romance	0/0	5.0
B000N6DDJQ	d3cd134296bd	The Scarlet Letter A Romance	0/0	5.0
B000N6DDJQ	05b3d84051b0	The Scarlet Letter A Romance	10/11	4.0
B000N6DDJQ	d1ea67c3ae67	The Scarlet Letter A Romance	12/14	5.0
B000N6DDJQ	716b8659cd73	The Scarlet Letter A Romance	9/10	5.0
B000N6DDJQ	7b684fe90530	The Scarlet Letter A Romance	6/6	5.0
B000N6DDJQ	ee4197879e01	The Scarlet Letter A Romance	6/6	5.0
B000N6DDJQ	013bd556a580	The Scarlet Letter A Romance	13/16	2.0
B000N6DDJQ	68b198646b07	The Scarlet Letter A Romance	5/5	5.0
B000N6DDJQ	95d1650b4e7e	The Scarlet Letter A Romance	5/5	3.0
B000N6DDJQ	7d9c372f8c9b	The Scarlet Letter A Romance	10/12	5.0
B000N6DDJQ	1c1c62edd582	The Scarlet Letter A Romance	0/0	5.0
B000N6DDJQ	82bbf6d2e238	The Scarlet Letter A Romance	0/0	4.0
B000N6DDJQ	679aab21e831	The Scarlet Letter A Romance	0/0	4.0
B000N6DDJQ	73dc0d62b4ab	The Scarlet Letter A Romance	0/0	5.0
B000N6DDJQ	1cd6a515cd12	The Scarlet Letter A Romance	0/0	5.0
B000N6DDJQ	a36f48d0479f	The Scarlet Letter A Romance	0/0	4.0
B000N6DDJQ	e195ca9a9e07	The Scarlet Letter A Romance	0/0	5.0
B000N6DDJQ	8565474acf70	The Scarlet Letter A Romance	0/0	1.0
B000N6DDJQ	b1d2903d1b8f	The Scarlet Letter A Romance	0/0	4.0
B000N6DDJQ	4953cf6e57a5	The Scarlet Letter A Romance	0/0	4.0
B000N6DDJQ	58dc9b5fdf77	The Scarlet Letter A Romance	2/3	5.0
B000N6DDJQ	6410b6b12463	The Scarlet Letter A Romance	2/3	2.0
B000N6DDJQ	91ffdc21aded	The Scarlet Letter A Romance	2/3	4.0
B000N6DDJQ	6bf9860d7791	The Scarlet Letter A Romance	2/3	4.0
B000N6DDJQ	7c89cc3f671a	The Scarlet Letter A Romance	2/3	4.0
B000N6DDJQ	f19d0eb4d11f	The Scarlet Letter A Romance	2/3	3.0
B000N6DDJQ	04b6a5f3a0cf	The Scarlet Letter A Romance	2/3	2.0
B000N6DDJQ	e02d04da4bdd	The Scarlet Letter A Romance	2/3	2.0
B000N6DDJQ	9dc2c7729b40	The Scarlet Letter A Romance	2/3	3.0
B000N6DDJQ	12cdeb1ce63f	The Scarlet Letter A Romance	1/1	2.0
B000N6DDJQ	1b6353d645cb	The Scarlet Letter A Romance	1/1	5.0
B000N6DDJQ	7fe4061ad38d	The Scarlet Letter A Romance	1/1	4.0
B000N6DDJQ	98e853c435cc	The Scarlet Letter A Romance	1/1	4.0
B000N6DDJQ	611ccd44ca5b	The Scarlet Letter A Romance	1/1	5.0
B000N6DDJQ	7eeb8f6a4b89	The Scarlet Letter A Romance	1/1	5.0
B000N6DDJQ	5fb92afed5c6	The Scarlet Letter A Romance	1/1	4.0
B000N6DDJQ	378cf6afb279	The Scarlet Letter A Romance	1/1	4.0
B000N6DDJQ	7a94becd25a2	The Scarlet Letter A Romance	1/1	2.0
B000N6DDJQ	4308032fd95a	The Scarlet Letter A Romance	1/1	4.0
B000N6DDJQ	2f8c17cb9321	The Scarlet Letter A Romance	8/11	2.0
B000N6DDJQ	60af0efe1c81	The Scarlet Letter A Romance	1/1	3.0
B000N6DDJQ	ca87d94071db	The Scarlet Letter A Romance	1/1	2.0
B000N6DDJQ	00ca29c5dd72	The Scarlet Letter A Romance	1/1	5.0
B000N6DDJQ	7c35b013bd51	The Scarlet Letter A Romance	1/1	4.0
B000N6DDJQ	a1fc885d3533	The Scarlet Letter A Romance	1/1	5.0
B000N6DDJQ	d8aa0faf1abb	The Scarlet Letter A Romance	1/1	5.0
B000N6DDJQ	a54e414faece	The Scarlet Letter A Romance	1/1	5.0
B000N6DDJQ	e0794f594960	The Scarlet Letter A Romance	2/6	2.0
B000N6DDJQ	c8aff7748e34	The Scarlet Letter A Romance	6/13	1.0
B000N6DDJQ	6dc9f5c68a70	The Scarlet Letter A Romance	6/13	1.0
B000N6DDJQ	7aca9baf6ead	The Scarlet Letter A Romance	6/13	1.0
B000N6DDJQ	4b04b5292aa6	The Scarlet Letter A Romance	3/8	1.0
B000N6DDJQ	e5aab0d0a5cb	The Scarlet Letter A Romance	0/3	5.0
B000N6DDJQ	0a85741ba3a2	The Scarlet Letter A Romance	0/5	2.0
B000N6DDJQ	f0199a606e02	The Scarlet Letter A Romance	0/5	1.0
B000N6DDJQ	55cc9cb719a1	The Scarlet Letter A Romance	0/5	3.0
B000N6DDJQ	067794284253	The Scarlet Letter A Romance	1/7	3.0
B000N6DDJQ	7b509ba968ca	The Scarlet Letter A Romance	3/11	5.0
B000N6DDJQ	69a8df7cbf4f	The Scarlet Letter A Romance	4/13	2.0
B000N6DDJQ	b40f31d079e6	The Scarlet Letter A Romance	0/6	1.0
B000N6DDJQ	06dfd5254245	The Scarlet Letter A Romance	1/8	1.0
B000N6DDJQ	43d40a4c9b75	The Scarlet Letter A Romance	1/2	5.0
B000N6DDJQ	893d199bb443	The Scarlet Letter A Romance	8/13	3.0
B000N6DDJQ	1e371dde1d95	The Scarlet Letter A Romance	4/7	5.0
B000N6DDJQ	37cfd35dca96	The Scarlet Letter A Romance	2/4	1.0
B000N6DDJQ	d5895592d0a4	The Scarlet Letter A Romance	2/4	5.0
B000N6DDJQ	300d3012c72f	The Scarlet Letter A Romance	2/4	4.0
B000N6DDJQ	f7ba56cab5ce	The Scarlet Letter A Romance	0/0	5.0
B000N6DDJQ	e483ed37e86d	The Scarlet Letter A Romance	5/8	2.0
B000N6DDJQ	3f33a88cd313	The Scarlet Letter A Romance	3/5	5.0
B000N6DDJQ	0c549c325ca5	The Scarlet Letter A Romance	2/2	5.0
B000N6DDJQ	96575285f9cb	The Scarlet Letter A Romance	2/2	5.0
B000N6DDJQ	fbca14e8416c	The Scarlet Letter A Romance	2/2	3.0
B000N6DDJQ	f4a3b856cb56	The Scarlet Letter A Romance	2/2	5.0
B000N6DDJQ	4a36556f56fe	The Scarlet Letter A Romance	2/2	5.0
B000N6DDJQ	23b518525644	The Scarlet Letter A Romance	2/2	5.0
B000N6DDJQ	93d2e8bdfd4d	The Scarlet Letter A Romance	2/2	4.0
B000N6DDJQ	a908265d4b07	The Scarlet Letter A Romance	2/2	5.0
B000N6DDJQ	f9c2dcb7c95f	The Scarlet Letter A Romance	2/2	5.0
B000N6DDJQ	f3f80839d034	The Scarlet Letter A Romance	0/0	5.0
B000N6DDJQ	b6dc1a454d44	The Scarlet Letter A Romance	0/0	5.0
B000N6DDJQ	2e3baed9cd93	The Scarlet Letter A Romance	0/0	5.0
B000N6DDJQ	a8e9a81e7440	The Scarlet Letter A Romance	0/0	5.0
B000N6DDJQ	1cb99b3c00c2	The Scarlet Letter A Romance	0/0	5.0
B000N6DDJQ	1e8f627828ac	The Scarlet Letter A Romance	0/0	4.0
B000N6DDJQ	99ee52ebde0b	The Scarlet Letter A Romance	0/0	5.0
B000N6DDJQ	06329ef9e779	The Scarlet Letter A Romance	0/0	5.0
B000N6DDJQ	c7928f1aa15d	The Scarlet Letter A Romance	0/0	5.0
B000N6DDJQ	0861f25969ae	The Scarlet Letter A Romance	0/0	4.0
B000N6DDJQ	ec8355d30def	The Scarlet Letter A Romance	7/8	3.0
B000N6DDJQ	52209e521d1b	The Scarlet Letter A Romance	4/4	5.0
B000N6DDJQ	f087c8354449	The Scarlet Letter A Romance	4/4	5.0
B000N6DDJQ	7da1a80226c4	The Scarlet Letter A Romance	4/4	4.0
B000N6DDJQ	a73f8aab0370	The Scarlet Letter A Romance	4/4	5.0
B000N6DDJQ	a08f0f4727f5	The Scarlet Letter A Romance	4/4	3.0
B000N6DDJQ	7603da53e33a	The Scarlet Letter A Romance	4/4	4.0
B000N6DDJQ	0330785cd7cb	The Scarlet Letter A Romance	6/7	1.0
B000N6DDJQ	2030e9cc2fd7	The Scarlet Letter A Romance	0/0	5.0
B000N6DDJQ	fde41b68277f	The Scarlet Letter A Romance	0/0	5.0
B000N6DDJQ	ca24e33ba6f1	The Scarlet Letter A Romance	0/0	5.0
B000N6DDJQ	3ba9cac2745b	The Scarlet Letter A Romance	0/0	4.0
B000N6DDJQ	4f864d62a746	The Scarlet Letter A Romance	0/0	5.0
B000N6DDJQ	1d98900cfde6	The Scarlet Letter A Romance	0/0	5.0
B000N6DDJQ	df8d1ca7225d	The Scarlet Letter A Romance	0/0	5.0
B000N6DDJQ	934a65e80fca	The Scarlet Letter A Romance	0/0	5.0
B000N6DDJQ	7c8eae6f2d4b	The Scarlet Letter A Romance	0/0	5.0
B000N6DDJQ	7208faa66501	The Scarlet Letter A Romance	1/1	2.0
B000N6DDJQ	330b913dd336	The Scarlet Letter A Romance	1/1	3.0
B000N6DDJQ	47bdb9b4219b	The Scarlet Letter A Romance	1/1	4.0
B000N6DDJQ	a824fed31460	The Scarlet Letter A Romance	1/1	4.0
B000N6DDJQ	fac895f89f68	The Scarlet Letter A Romance	1/1	4.0
B000N6DDJQ	3a48f865ddfe	The Scarlet Letter A Romance	3/4	5.0
B000N6DDJQ	9657c266e2a9	The Scarlet Letter A Romance	3/4	5.0
B000N6DDJQ	7d3c89dd450b	The Scarlet Letter A Romance	1/1	4.0
B000N6DDJQ	236f80ff1583	The Scarlet Letter A Romance	1/1	4.0
B000N6DDJQ	aed2535bd0e0	The Scarlet Letter A Romance	1/1	5.0
B000N6DDJQ	06262d9f00eb	The Scarlet Letter A Romance	1/1	4.0
B000N6DDJQ	e0aa5a2df663	The Scarlet Letter A Romance	1/1	5.0
B000N6DDJQ	10df08eaf355	The Scarlet Letter A Romance	1/1	4.0
B000N6DDJQ	047ceea48dbe	The Scarlet Letter A Romance	1/1	5.0
B000N6DDJQ	f760a34e609c	The Scarlet Letter A Romance	1/1	5.0
B000N6DDJQ	0b4c0c5edd3d	The Scarlet Letter A Romance	1/1	5.0
B000N6DDJQ	4c643c95aecb	The Scarlet Letter A Romance	2/3	5.0
B000N6DDJQ	3b82ba51cd1a	The Scarlet Letter A Romance	2/3	2.0
B000N6DDJQ	01ff92216ee2	The Scarlet Letter A Romance	2/3	3.0
B000N6DDJQ	5b0937b038e8	The Scarlet Letter A Romance	2/3	3.0
B000N6DDJQ	fd2b201bb5f2	The Scarlet Letter A Romance	0/0	5.0
B000N6DDJQ	1a9436208e29	The Scarlet Letter A Romance	0/0	5.0
B000N6DDJQ	040fcd141eb9	The Scarlet Letter A Romance	0/0	4.0
B000N6DDJQ	dbee8ba15631	The Scarlet Letter A Romance	0/0	5.0
B000N6DDJQ	5cdc40722d90	The Scarlet Letter A Romance	0/0	5.0
B000N6DDJQ	acd750c8a047	The Scarlet Letter A Romance	0/0	5.0
B000N6DDJQ	2f4ba46a0d46	The Scarlet Letter A Romance	0/0	5.0
B000N6DDJQ	007339efdd40	The Scarlet Letter A Romance	0/0	4.0
B000N6DDJQ	be23fd2fb3a1	The Scarlet Letter A Romance	0/0	3.0
B000N6DDJQ	2ec3a27c4f7c	The Scarlet Letter A Romance	0/0	4.0
B000N6DDJQ	efb9fc4b3b0e	The Scarlet Letter A Romance	0/0	2.0
B000N6DDJQ	ca8c91b06d44	The Scarlet Letter A Romance	0/0	5.0
B000N6DDJQ	a53001bd2ed2	The Scarlet Letter A Romance	0/0	5.0
B000N6DDJQ	f7c02884d702	The Scarlet Letter A Romance	0/0	5.0
B000N6DDJQ	15e1743772f7	The Scarlet Letter A Romance	0/0	5.0
B000N6DDJQ	7ea125bf28c9	The Scarlet Letter A Romance	0/0	4.0
B000N6DDJQ	100e83a91c7d	The Scarlet Letter A Romance	0/0	5.0
B000N6DDJQ	b2808140806f	The Scarlet Letter A Romance	0/0	5.0
B000N6DDJQ	ca593fd80271	The Scarlet Letter A Romance	0/0	5.0
B000N6DDJQ	7a5af7921a02	The Scarlet Letter A Romance	0/0	5.0
B000N6DDJQ	c90cb563ec9a	The Scarlet Letter A Romance	0/0	5.0
B000N6DDJQ	9fd250e9cad8	The Scarlet Letter A Romance	0/0	4.0
B000N6DDJQ	bf5c81f25577	The Scarlet Letter A Romance	0/0	5.0
B000N6DDJQ	6dde2d01f868	The Scarlet Letter A Romance	0/0	5.0
B000N6DDJQ	0860faa54655	The Scarlet Letter A Romance	0/0	5.0
B000N6DDJQ	6824cd2497c4	The Scarlet Letter A Romance	1/3	3.0
B000N6DDJQ	695339fbbace	The Scarlet Letter A Romance	1/3	4.0
B000N6DDJQ	4218eff47f7a	The Scarlet Letter A Romance	1/3	2.0
B000N6DDJQ	2441f4792a09	The Scarlet Letter A Romance	1/3	3.0
B000N6DDJQ	55170e3e1276	The Scarlet Letter A Romance	1/3	5.0
B000N6DDJQ	6e71889c2d8b	The Scarlet Letter A Romance	1/3	4.0
B000N6DDJQ	b3ee3315e6f9	The Scarlet Letter A Romance	12/21	1.0
B000N6DDJQ	dff94225bfe4	The Scarlet Letter A Romance	0/1	3.0
B000N6DDJQ	37fb9b36895e	The Scarlet Letter A Romance	0/1	3.0
B000N6DDJQ	a3baf5e4e693	The Scarlet Letter A Romance	0/1	3.0
B000N6DDJQ	78122a0ed130	The Scarlet Letter A Romance	0/1	4.0
B000N6DDJQ	8d2417f56288	The Scarlet Letter A Romance	0/1	4.0
B000N6DDJQ	edc39b0f2234	The Scarlet Letter A Romance	0/1	4.0
B000N6DDJQ	42f66a6bdf33	The Scarlet Letter A Romance	0/1	5.0
B000N6DDJQ	50906aa40b22	The Scarlet Letter A Romance	0/1	4.0
B000N6DDJQ	7631ea7049e2	The Scarlet Letter A Romance	0/1	4.0
B000N6DDJQ	f157e3ac863d	The Scarlet Letter A Romance	8/16	1.0
B000N6DDJQ	7b514d9d96e2	The Scarlet Letter A Romance	5/11	1.0
B000N6DDJQ	9a3da33aa59e	The Scarlet Letter A Romance	9/18	1.0
B000N6DDJQ	93a301807770	The Scarlet Letter A Romance	2/6	3.0
B000N6DDJQ	2a0d90f35d34	The Scarlet Letter A Romance	2/6	1.0
B000N6DDJQ	b3a38edd1797	The Scarlet Letter A Romance	0/0	5.0
B000N6DDJQ	2ad6ca7ed8a9	The Scarlet Letter A Romance	0/0	4.0
B000N6DDJQ	eec59fd01958	The Scarlet Letter A Romance	0/0	5.0
B000N6DDJQ	1fbfbed30d73	The Scarlet Letter A Romance	0/0	5.0
B000N6DDJQ	0c175adf1562	The Scarlet Letter A Romance	0/0	5.0
B000N6DDJQ	78802a11b352	The Scarlet Letter A Romance	0/0	5.0
B000N6DDJQ	c5691a85cc5c	The Scarlet Letter A Romance	0/0	4.0
B000N6DDJQ	bfb1e3174fde	The Scarlet Letter A Romance	0/0	4.0
B000N6DDJQ	aa56c9b09b05	The Scarlet Letter A Romance	0/0	4.0
B000N6DDJQ	0566f4361556	The Scarlet Letter A Romance	0/0	4.0
B000N6DDJQ	704a08450f28	The Scarlet Letter A Romance	0/0	5.0
B000N6DDJQ	e71c03a2e9bb	The Scarlet Letter A Romance	0/0	5.0
B000N6DDJQ	a0e2c15ef39f	The Scarlet Letter A Romance	0/0	4.0
B000N6DDJQ	7f4b57a2c7ff	The Scarlet Letter A Romance	0/0	4.0
B000N6DDJQ	bbb17c32b242	The Scarlet Letter A Romance	0/0	5.0
B0007FHJG6	9bcedae0d792	Alexander Campbell and Thomas Jefferson: A comparative study of two old Virginians	0/0	5.0
1902934229	4fe1b145358d	Dead Sexy	0/0	4.0
B000858H1Q	86bc72317af5	"Eagle forgotten."	1/1	4.0
B000858H1Q	8db3ef430923	"Eagle forgotten."	0/0	4.0
0671424793	cfe127654d07	Arnold's Bodyshaping for Women	9/9	5.0
1890460044	7bc9515f1c22	The Great Memory Book	8/9	5.0
0766010317	4465b844997e	Isaac Asimov: Master of Science Fiction (People to Know)	6/6	2.0
0766010317	889fbeffd969	Isaac Asimov: Master of Science Fiction (People to Know)	0/0	3.0
B00070YCSO	31544927cd15	A wonder book for girls and boys	33/33	5.0
B00070YCSO	ca0fd9ea3e93	A wonder book for girls and boys	27/29	5.0
B00070YCSO	f4ed27e7704d	A wonder book for girls and boys	16/16	4.0
B00070YCSO	5848ec150e70	A wonder book for girls and boys	9/11	5.0
B00070YCSO	adfee75f922f	A wonder book for girls and boys	3/3	5.0
B00070YCSO	0c756ca6ef46	A wonder book for girls and boys	2/2	5.0
B00070YCSO	a454d5cec07a	A wonder book for girls and boys	1/4	1.0
1566913721	e7e6cb04a988	Moon Handbooks: Vietnam, Cambodia and Laos, Third Edition	8/8	5.0
1566913721	f6a86459bc27	Moon Handbooks: Vietnam, Cambodia and Laos, Third Edition	11/15	4.0
0929240421	1dbd9173d24d	Endometriosis the Enigmatic Disease	1/1	5.0
B000O2VT3Q	1c7da4a9c071	In the Heavenlies	0/0	5.0
B0007EN04M	d2fc15d9c28c	1001 Christmas Facts and Fancies	2/2	5.0
B0007EN04M	80be734a5bf9	1001 Christmas Facts and Fancies	0/0	5.0
0823417700	497bb0f9f8b8	The Ears of Corn (Ike and Mem Story)	3/3	4.0
B000QFQ7XS	90fcb57f54f2	A Reader of Handwritten Japanese	2/2	4.0
B0000CPCAZ	43f978e20009	Goliath	0/0	3.0
1890460052	7bc9515f1c22	Brain-Based Learning: The New Science of Teaching and Training, Revised Edition	67/74	5.0
1890460052	66266ac5502e	Brain-Based Learning: The New Science of Teaching and Training, Revised Edition	33/39	1.0
1890460052	00ac406d767e	Brain-Based Learning: The New Science of Teaching and Training, Revised Edition	9/10	2.0
1890460052	5bf89c99060b	Brain-Based Learning: The New Science of Teaching and Training, Revised Edition	22/33	5.0
1890460052	2055d5ca0180	Brain-Based Learning: The New Science of Teaching and Training, Revised Edition	0/0	3.0
1890460052	38d9b07b5439	Brain-Based Learning: The New Science of Teaching and Training, Revised Edition	3/6	5.0
B000OVBC52	a1cbfa3eb0c4	Inside Oscar: the Unofficial History of the Academy Awards	2/2	5.0
B000OVBC52	c462d3770c71	Inside Oscar: the Unofficial History of the Academy Awards	4/5	5.0
B000OVBC52	eddcc7c3b221	Inside Oscar: the Unofficial History of the Academy Awards	1/1	5.0
B000OVBC52	1814f50a4d75	Inside Oscar: the Unofficial History of the Academy Awards	9/9	5.0
B000OVBC52	340bb5abd18a	Inside Oscar: the Unofficial History of the Academy Awards	6/7	5.0
B000OVBC52	7c891592f252	Inside Oscar: the Unofficial History of the Academy Awards	3/3	5.0
B000OVBC52	d7c8116aaa99	Inside Oscar: the Unofficial History of the Academy Awards	2/2	5.0
B000OVBC52	a824c57b5118	Inside Oscar: the Unofficial History of the Academy Awards	2/2	5.0
B000OVBC52	4643fb96df4b	Inside Oscar: the Unofficial History of the Academy Awards	2/2	5.0
B000K10XSS	c04adbe79eb6	Itten The Elements of Color	58/60	5.0
B000NXCWOQ	bd7d21b76966	RETRIEVER TRAINING FOR THE DUCK HUNTER	0/0	5.0
020533606X	24b184cb046f	Infants, Children, and Adolescents (with Interactive Companion Website) (4th Edition)	5/5	4.0
020533606X	e1e3543f1168	Infants, Children, and Adolescents (with Interactive Companion Website) (4th Edition)	4/4	4.0
020533606X	3b3d21effe8d	Infants, Children, and Adolescents (with Interactive Companion Website) (4th Edition)	5/6	5.0
020533606X	7af1e31f3175	Infants, Children, and Adolescents (with Interactive Companion Website) (4th Edition)	1/1	5.0
020533606X	095d1d792619	Infants, Children, and Adolescents (with Interactive Companion Website) (4th Edition)	1/1	4.0
020533606X	c406563b541f	Infants, Children, and Adolescents (with Interactive Companion Website) (4th Edition)	0/0	5.0
020533606X	7fdc6e64768d	Infants, Children, and Adolescents (with Interactive Companion Website) (4th Edition)	0/0	4.0
020533606X	45472755c276	Infants, Children, and Adolescents (with Interactive Companion Website) (4th Edition)	0/0	5.0
020533606X	82e6240d71c9	Infants, Children, and Adolescents (with Interactive Companion Website) (4th Edition)	0/0	5.0
020533606X	e5452435484b	Infants, Children, and Adolescents (with Interactive Companion Website) (4th Edition)	5/9	4.0
020533606X	f0732cd96cd6	Infants, Children, and Adolescents (with Interactive Companion Website) (4th Edition)	0/1	5.0
020533606X	6014facaa566	Infants, Children, and Adolescents (with Interactive Companion Website) (4th Edition)	0/1	4.0
020533606X	ce98dae1af8c	Infants, Children, and Adolescents (with Interactive Companion Website) (4th Edition)	0/2	5.0
020533606X	a17d145bd2fb	Infants, Children, and Adolescents (with Interactive Companion Website) (4th Edition)	0/2	4.0
020533606X	f400fc24de67	Infants, Children, and Adolescents (with Interactive Companion Website) (4th Edition)	0/2	5.0
020533606X	02d7f96b71bc	Infants, Children, and Adolescents (with Interactive Companion Website) (4th Edition)	0/2	4.0
020533606X	91781917985c	Infants, Children, and Adolescents (with Interactive Companion Website) (4th Edition)	0/2	5.0
020533606X	151bca59c296	Infants, Children, and Adolescents (with Interactive Companion Website) (4th Edition)	0/2	4.0
020533606X	058a06eaed76	Infants, Children, and Adolescents (with Interactive Companion Website) (4th Edition)	1/4	5.0
020533606X	a4e03f127624	Infants, Children, and Adolescents (with Interactive Companion Website) (4th Edition)	0/3	5.0
020533606X	14044cc5a3c6	Infants, Children, and Adolescents (with Interactive Companion Website) (4th Edition)	0/3	3.0
020533606X	89819800cd58	Infants, Children, and Adolescents (with Interactive Companion Website) (4th Edition)	1/5	2.0
020533606X	386013cb8c73	Infants, Children, and Adolescents (with Interactive Companion Website) (4th Edition)	0/8	3.0
0441006469	984fd9d972ec	Shackle and Sword	6/6	3.0
0441006469	71ab91dc0edd	Shackle and Sword	2/2	5.0
0441006469	6b01d689e72f	Shackle and Sword	0/0	4.0
B00086432M	f31bbdb79a9e	News from nowhere: Or an epoch of rest, being some chapters from a Utopian romance	0/0	5.0
B00085GEVQ	e2034e828dae	The painter's craft,	0/0	5.0
B000KYBN34	eade6b685d4f	Witches' Way, The	27/28	5.0
B000KYBN34	f94fa92bdb80	Witches' Way, The	12/12	5.0
B000KYBN34	e719f80cb1c6	Witches' Way, The	0/0	5.0
B000KYBN34	1af608a90b4e	Witches' Way, The	7/28	1.0
B0006DM4DW	e329eccd644d	Larks: A memoir	4/5	2.0
B0006DM4DW	0dc45b69f247	Larks: A memoir	1/1	3.0
B0006DM4DW	0958b54be5e9	Larks: A memoir	1/1	4.0
B0006DM4DW	0d7ae4b4dc1d	Larks: A memoir	1/1	4.0
B0006DM4DW	d446dde6482c	Larks: A memoir	1/1	4.0
B0006DM4DW	e5202aac6b71	Larks: A memoir	0/0	4.0
B0006DM4DW	ff9d90e2e8d2	Larks: A memoir	0/0	5.0
B0006DM4DW	ba9c5fa741d8	Larks: A memoir	0/0	5.0
B0006DM4DW	4cd849d351a6	Larks: A memoir	0/0	3.0
B0006DM4DW	b56cd59c160c	Larks: A memoir	0/0	4.0
B0006DM4DW	6776556c7518	Larks: A memoir	0/0	4.0
B0006DM4DW	48ead085fdea	Larks: A memoir	0/0	4.0
B0006DM4DW	8ad9cc4459cd	Larks: A memoir	0/0	5.0
B0006DM4DW	b5f0b22afeab	Larks: A memoir	0/0	4.0
B0006DM4DW	38b8bc65b0d1	Larks: A memoir	0/0	5.0
B0006DM4DW	84b34aff8bf1	Larks: A memoir	0/0	5.0
B0006DM4DW	662899661c49	Larks: A memoir	0/0	5.0
B0006DM4DW	7454d154d9bf	Larks: A memoir	13/13	3.0
B0006DM4DW	d23a10a4b247	Larks: A memoir	4/4	4.0
B0006DM4DW	8406814f919f	Larks: A memoir	2/2	4.0
B0006DM4DW	aa43518d4f6e	Larks: A memoir	2/2	4.0
B0006DM4DW	ad4a311cf333	Larks: A memoir	2/2	4.0
B0006DM4DW	6b17b358fc75	Larks: A memoir	4/5	3.0
B0006DM4DW	04d5cbe16acd	Larks: A memoir	4/5	4.0
B0006DM4DW	8222d6463174	Larks: A memoir	0/0	4.0
B0006DM4DW	3840ef60741c	Larks: A memoir	0/0	3.0
B0006DM4DW	a37ed1dcc219	Larks: A memoir	0/0	3.0
B0006DM4DW	888b37164c57	Larks: A memoir	0/0	5.0
B0006DM4DW	9801035dfde0	Larks: A memoir	0/1	4.0
B0006DM4DW	a5b9be6e4502	Larks: A memoir	2/5	4.0
B0006DM4DW	1bcbac2721f8	Larks: A memoir	2/6	1.0
0886770947	fdc2b523f4bd	Days of Grass	2/2	3.0
0886770947	e757adfd1aad	Days of Grass	3/5	4.0
B000MU8320	4b0ad0c720d4	Muchas vidas, muchos sabios	1/1	5.0
B000MU8320	a30a42e7d3e0	Muchas vidas, muchos sabios	0/0	5.0
B000MU8320	060442d4f8ae	Muchas vidas, muchos sabios	0/0	5.0
B000MU8320	7f36b738beb5	Muchas vidas, muchos sabios	0/0	5.0
B000Q9U9W4	a23b90fa7c83	Introduction To Mathematics for Life Scientists	1/1	5.0
0152326952	06908a41efdd	Guns for General Washington: A Story of the American Revolution (Great Episodes)	0/0	5.0
0152326952	7acdaa5a40cd	Guns for General Washington: A Story of the American Revolution (Great Episodes)	6/6	5.0
0152326952	1def2ee33255	Guns for General Washington: A Story of the American Revolution (Great Episodes)	5/5	4.0
B0006DM4DC	1be8646af504	Consulting the Wise: Simulated Interviews wth Great Torah Scholars of Previous Generations	3/3	5.0
087584782X	053bb1615cb5	The Living Company	11/11	5.0
087584782X	d0c4e14f0210	The Living Company	8/8	5.0
087584782X	c63ae95d6f59	The Living Company	3/3	4.0
087584782X	0068aa508fe6	The Living Company	5/6	5.0
087584782X	bd0d8af0d220	The Living Company	5/6	5.0
087584782X	037be2a6647d	The Living Company	2/2	5.0
087584782X	3d9c5b5990fd	The Living Company	0/0	4.0
087584782X	1a9e348762d8	The Living Company	0/1	5.0
087584782X	efe9cce04625	The Living Company	6/13	3.0
087584782X	87d8538aa80c	The Living Company	0/0	5.0
0976324644	d8c10464cdcf	Olympic Wandering: Time Travel Through Greece	1/1	4.0
0976324644	5c627a4971bf	Olympic Wandering: Time Travel Through Greece	3/4	5.0
0976324644	4fe1b145358d	Olympic Wandering: Time Travel Through Greece	11/16	5.0
0976324644	e3fa6b98d74b	Olympic Wandering: Time Travel Through Greece	2/3	5.0
0976324644	03a1ef8bf804	Olympic Wandering: Time Travel Through Greece	2/3	3.0
0976324644	3aac451a279f	Olympic Wandering: Time Travel Through Greece	2/3	3.0
0976324644	292e9834c4ca	Olympic Wandering: Time Travel Through Greece	0/0	4.0
0976324644	fe94474ac452	Olympic Wandering: Time Travel Through Greece	0/0	4.0
0976324644	f691d7552352	Olympic Wandering: Time Travel Through Greece	1/2	4.0
0976324644	3bbac2531ba4	Olympic Wandering: Time Travel Through Greece	0/1	4.0
0976324644	efb3b4665fc9	Olympic Wandering: Time Travel Through Greece	1/3	5.0
0976324644	f0acdc278226	Olympic Wandering: Time Travel Through Greece	19/20	5.0
0976324644	8471ff78ce62	Olympic Wandering: Time Travel Through Greece	13/13	5.0
0976324644	fe5faa7b218d	Olympic Wandering: Time Travel Through Greece	9/9	5.0
0976324644	2aa4b22414a1	Olympic Wandering: Time Travel Through Greece	11/13	5.0
0976324644	9cde244b56c2	Olympic Wandering: Time Travel Through Greece	4/4	5.0
0976324644	011a66550964	Olympic Wandering: Time Travel Through Greece	4/4	5.0
0976324644	01ce59f92d9a	Olympic Wandering: Time Travel Through Greece	6/7	3.0
0976324644	b70eafeda117	Olympic Wandering: Time Travel Through Greece	3/3	5.0
0976324644	3637c7d53592	Olympic Wandering: Time Travel Through Greece	2/2	3.0
0976324644	6ebd15b0e88a	Olympic Wandering: Time Travel Through Greece	2/2	5.0
B0006DWYE6	3e0ab66ae31b	The "Canary" murder case (Gregg Press mystery fiction series)	10/11	3.0
B0006DWYE6	ab72eef4ffe0	The "Canary" murder case (Gregg Press mystery fiction series)	1/1	3.0
B0006DWYE6	f4f64ae6d6d8	The "Canary" murder case (Gregg Press mystery fiction series)	7/10	5.0
B000JX1Y30	34dfc5974026	Riverworld and Other Stories	6/7	5.0
B000JX1Y30	bb07fd604555	Riverworld and Other Stories	11/16	3.0
B000JX1Y30	131d7a5a6915	Riverworld and Other Stories	0/1	5.0
B000JX1Y30	091cd4f3007b	Riverworld and Other Stories	3/6	2.0
0875428703	aa1cc063b1fa	Revealing Hands: How to Read Palms	3/3	5.0
094317368X	eaac637ed5dc	Tomorrow Will Be Better: A True Story of Love and One Family's Triumph over the Horrors of World War II	1/1	5.0
0916144801	5cc2394b2387	The Mayan Design Book (International Design Library)	19/19	5.0
0916144801	922360249c14	The Mayan Design Book (International Design Library)	1/1	4.0
093259221X	9ba672fee563	The Klutz Book of Jacks	10/11	4.0
0859895149	fd4afd2f61da	Poems of the Pearl Manuscript (Exeter Medieval Texts and Studies)	18/18	5.0
0807261017	58aee1fbad7a	The Monkey's Paw	3/3	5.0
B000GA80WY	3e0ab66ae31b	My World and Welcome to It	20/23	3.0
B000GA80WY	7e340dd1fdef	My World and Welcome to It	1/1	4.0
B000GA80WY	19fbdb3d2ae8	My World and Welcome to It	0/3	3.0
0847822990	3cd610eaa096	Rodin in His Time: The Cantor Gifts to the Los Angeles County Museum of Art	4/4	5.0
1583551050	b9371ee34411	Florida Birds: An Introduction to Familiar Species (State Nature Guides)	3/3	2.0
B000NKGYNE	5fbb68c565a0	Plain And Simple - A Woman's Journey To The Amish	0/0	3.0
B000NKGYNE	5665191f48dd	Plain And Simple - A Woman's Journey To The Amish	8/13	5.0
B000NKGYNE	d1f0865630f8	Plain And Simple - A Woman's Journey To The Amish	2/4	4.0
B000NKGYNE	50cbd3c500f6	Plain And Simple - A Woman's Journey To The Amish	3/6	4.0
B000NKGYNE	59fbde6f31dd	Plain And Simple - A Woman's Journey To The Amish	27/33	1.0
B000NKGYNE	449d84e91964	Plain And Simple - A Woman's Journey To The Amish	20/25	1.0
B000NKGYNE	9b5fb772e61b	Plain And Simple - A Woman's Journey To The Amish	2/3	5.0
B000NKGYNE	314d4926bb9e	Plain And Simple - A Woman's Journey To The Amish	2/3	5.0
B000NKGYNE	38b1c59355f7	Plain And Simple - A Woman's Journey To The Amish	0/0	2.0
B000NKGYNE	e0dfa8e6a422	Plain And Simple - A Woman's Journey To The Amish	0/0	3.0
B000NKGYNE	fcce384e6471	Plain And Simple - A Woman's Journey To The Amish	3/6	4.0
B000NKGYNE	a5c520b609e5	Plain And Simple - A Woman's Journey To The Amish	1/3	5.0
B000NKGYNE	1716ace6c420	Plain And Simple - A Woman's Journey To The Amish	15/20	5.0
B000NKGYNE	6caf2b401904	Plain And Simple - A Woman's Journey To The Amish	2/2	5.0
B000NKGYNE	66bb22d718f4	Plain And Simple - A Woman's Journey To The Amish	1/1	5.0
B000NKGYNE	8be6c923a41d	Plain And Simple - A Woman's Journey To The Amish	5/7	3.0
B000NKGYNE	827a258ad7c3	Plain And Simple - A Woman's Journey To The Amish	9/13	3.0
B000NKGYNE	df297d6c138e	Plain And Simple - A Woman's Journey To The Amish	9/13	5.0
B000NKGYNE	74f16e686807	Plain And Simple - A Woman's Journey To The Amish	8/12	3.0
B000NKGYNE	b7ee02f14343	Plain And Simple - A Woman's Journey To The Amish	4/6	4.0
9996294544	e85790178bf9	Lucianos Luck (6 Cassette)	1/1	4.0
9996294544	c9de1816b94e	Lucianos Luck (6 Cassette)	0/0	4.0
9996294544	5b069d79c728	Lucianos Luck (6 Cassette)	1/2	3.0
1554040604	aaaf4a8893f5	Space Stations and Graveyards	4/4	4.0
1554040604	02fffcdd8cbd	Space Stations and Graveyards	3/3	4.0
0205314554	ffb23a477de0	The History and Theory of Rhetoric: An Introduction (2nd Edition)	15/16	4.0
1574883232	c38a77debd1d	Baseball Prospectus: 2001 Edition	9/9	5.0
1574883232	fdcc17f5fa8b	Baseball Prospectus: 2001 Edition	11/12	5.0
1574883232	f7daf2930472	Baseball Prospectus: 2001 Edition	11/12	5.0
1574883232	7f7d18d5c5d0	Baseball Prospectus: 2001 Edition	0/0	5.0
1574883232	7b58cb212f58	Baseball Prospectus: 2001 Edition	1/3	4.0
1574883232	01ac18886014	Baseball Prospectus: 2001 Edition	1/3	5.0
B000K0L2F2	de229ade2095	The Birth of Britain volume One	1/1	5.0
B000K0L2F2	f61c4cccca5d	The Birth of Britain volume One	0/0	4.0
B000K0L2F2	76c1af1a90c3	The Birth of Britain volume One	0/0	4.0
0439763096	58133b6d98ff	I Spy: 4 Picture Riddle Books (School Reader Collection Lvl 1: (Scholastic Reader Collection)	0/0	5.0
0439763096	8b725d71f54a	I Spy: 4 Picture Riddle Books (School Reader Collection Lvl 1: (Scholastic Reader Collection)	0/0	5.0
B0007DKNSO	d04666fb8a78	Napoleon (A Mentor book)	21/21	5.0
B0007DKNSO	4806621cfbc7	Napoleon (A Mentor book)	21/23	4.0
B0007DKNSO	6399258c1eea	Napoleon (A Mentor book)	8/8	4.0
B0007DKNSO	a08196ca7158	Napoleon (A Mentor book)	12/14	4.0
B0007DKNSO	ee5d7b04298c	Napoleon (A Mentor book)	9/10	4.0
B0007DKNSO	d3ec5744d083	Napoleon (A Mentor book)	5/5	4.0
B0007DKNSO	823ec0fc24d6	Napoleon (A Mentor book)	5/6	3.0
B0007DKNSO	336b36868233	Napoleon (A Mentor book)	1/1	4.0
B0007DKNSO	489ffce24e53	Napoleon (A Mentor book)	0/0	4.0
B0007DKNSO	4300fc1c9d5d	Napoleon (A Mentor book)	7/12	2.0
B0007DKNSO	c90347f8e810	Napoleon (A Mentor book)	2/6	1.0
B00005X3W6	f096f5ed2f1c	Voices in Summer	24/24	4.0
B00005X3W6	667c05906893	Voices in Summer	8/8	4.0
B00005X3W6	440e484f2cab	Voices in Summer	8/8	5.0
B00005X3W6	f81bb0f853b7	Voices in Summer	4/5	3.0
B00005X3W6	d8ec45a45819	Voices in Summer	0/0	5.0
B00005X3W6	24f126a97637	Voices in Summer	0/0	5.0
B00005X3W6	60a03f407545	Voices in Summer	0/0	4.0
B00005X3W6	e35497479393	Voices in Summer	0/0	4.0
B00005X3W6	f53eb454c016	Voices in Summer	5/16	3.0
B000O2K3HE	1173910969a6	Last Words of Saints and Sinners	11/11	3.0
B000O2K3HE	ccad88973b37	Last Words of Saints and Sinners	0/0	4.0
B000O2K3HE	2752b29ca66c	Last Words of Saints and Sinners	0/1	3.0
0738702595	5aba33e1a74d	The Urban Primitive: Paganism in the Concrete Jungle	11/24	1.0
0738702595	4815094662fe	The Urban Primitive: Paganism in the Concrete Jungle	1/6	3.0
0738702595	0dcd4cda9b1f	The Urban Primitive: Paganism in the Concrete Jungle	2/3	4.0
0738702595	67ed902c63a3	The Urban Primitive: Paganism in the Concrete Jungle	6/10	4.0
0738702595	c117bef3f1f8	The Urban Primitive: Paganism in the Concrete Jungle	1/1	4.0
0738702595	de1be87f19f3	The Urban Primitive: Paganism in the Concrete Jungle	1/1	3.0
0312212240	dec8e6630ed1	Dirt Rich	2/2	5.0
B000NPR4S8	b0509dee2b23	Ancient Israel	3/5	4.0
0735104328	8e0e48a6fc14	Immodest Acts: The Life of a Lesbian Nun in Renaissance Italy	3/4	4.0
0735104328	73f37cd653d5	Immodest Acts: The Life of a Lesbian Nun in Renaissance Italy	6/16	5.0
1570251401	2679bbb67bf4	La Doctora: The Journal of an American Doctor Practicing Medicine on the Amazon River	0/0	5.0
1570251401	c5ebcd6a669b	La Doctora: The Journal of an American Doctor Practicing Medicine on the Amazon River	12/12	5.0
0756402905	4fe1b145358d	Heartwood: Trickster's Game #1	6/9	5.0
0373271824	3ec93858f912	Born In Secret (Firstborn Sons) (Silhouette Intimate Moments)	6/6	4.0
1423410203	8ab8ceb9466c	Jambalaya: Hal Leonard Student Piano Library Composer Showcase 2 Pianos, 8 Hands	0/0	5.0
037542282X	7c70dc62dc49	The Stone that the Builder Refused: A Novel	1/1	5.0
087719243X	acf8c8c5ac6a	A Field Guide to Butterflies of Texas (Texas Monthly Field Guide Series)	3/8	5.0
B000HYZR2U	31801b71590a	Southern Knights: The Graphic Novel	0/0	5.0
073852008X	993ee2705183	Lost Indianapolis (IN) (Images of America)	0/0	5.0
073852008X	212ac7269dc3	Lost Indianapolis (IN) (Images of America)	1/3	3.0
0789480670	7af3996456de	Eyewitness Travel Phrase Book: European (14 languages)	1/2	5.0
1883011035	29d7406d8b8e	Thomas Paine : Collected Writings : Common Sense / The Crisis / Rights of Man / The Age of Reason / Pamphlets, Articles, and Letters (Library of America)	91/93	5.0
1883011035	a8a2122f2142	Thomas Paine : Collected Writings : Common Sense / The Crisis / Rights of Man / The Age of Reason / Pamphlets, Articles, and Letters (Library of America)	60/62	5.0
1883011035	d166f8aaeaf9	Thomas Paine : Collected Writings : Common Sense / The Crisis / Rights of Man / The Age of Reason / Pamphlets, Articles, and Letters (Library of America)	102/110	5.0
1883011035	813a159bb719	Thomas Paine : Collected Writings : Common Sense / The Crisis / Rights of Man / The Age of Reason / Pamphlets, Articles, and Letters (Library of America)	35/36	5.0
1883011035	b5146e579cc9	Thomas Paine : Collected Writings : Common Sense / The Crisis / Rights of Man / The Age of Reason / Pamphlets, Articles, and Letters (Library of America)	26/28	5.0
1883011035	56c2982dfe23	Thomas Paine : Collected Writings : Common Sense / The Crisis / Rights of Man / The Age of Reason / Pamphlets, Articles, and Letters (Library of America)	20/23	5.0
1883011035	5840e787597f	Thomas Paine : Collected Writings : Common Sense / The Crisis / Rights of Man / The Age of Reason / Pamphlets, Articles, and Letters (Library of America)	3/6	5.0
1883011035	9061e47701e6	Thomas Paine : Collected Writings : Common Sense / The Crisis / Rights of Man / The Age of Reason / Pamphlets, Articles, and Letters (Library of America)	0/2	5.0
1883011035	7af9caa39689	Thomas Paine : Collected Writings : Common Sense / The Crisis / Rights of Man / The Age of Reason / Pamphlets, Articles, and Letters (Library of America)	6/22	5.0
1883011035	884ea44b247a	Thomas Paine : Collected Writings : Common Sense / The Crisis / Rights of Man / The Age of Reason / Pamphlets, Articles, and Letters (Library of America)	19/159	3.0
1883011035	a599439ee117	Thomas Paine : Collected Writings : Common Sense / The Crisis / Rights of Man / The Age of Reason / Pamphlets, Articles, and Letters (Library of America)	0/0	5.0
1883011035	49bcb580bdc1	Thomas Paine : Collected Writings : Common Sense / The Crisis / Rights of Man / The Age of Reason / Pamphlets, Articles, and Letters (Library of America)	3/5	4.0
1883011035	05c023bed615	Thomas Paine : Collected Writings : Common Sense / The Crisis / Rights of Man / The Age of Reason / Pamphlets, Articles, and Letters (Library of America)	1/2	5.0
1883011035	9e51ed836efa	Thomas Paine : Collected Writings : Common Sense / The Crisis / Rights of Man / The Age of Reason / Pamphlets, Articles, and Letters (Library of America)	21/25	5.0
1883011035	d8c36089da4c	Thomas Paine : Collected Writings : Common Sense / The Crisis / Rights of Man / The Age of Reason / Pamphlets, Articles, and Letters (Library of America)	9/11	5.0
1883011035	acee119ca4f8	Thomas Paine : Collected Writings : Common Sense / The Crisis / Rights of Man / The Age of Reason / Pamphlets, Articles, and Letters (Library of America)	3/3	5.0
1883011035	ae76b183328f	Thomas Paine : Collected Writings : Common Sense / The Crisis / Rights of Man / The Age of Reason / Pamphlets, Articles, and Letters (Library of America)	3/3	5.0
1883011035	5c59a8982e48	Thomas Paine : Collected Writings : Common Sense / The Crisis / Rights of Man / The Age of Reason / Pamphlets, Articles, and Letters (Library of America)	12/17	5.0
1883011035	15d89e7bd36e	Thomas Paine : Collected Writings : Common Sense / The Crisis / Rights of Man / The Age of Reason / Pamphlets, Articles, and Letters (Library of America)	1/1	5.0
1883011035	9f9dc626803e	Thomas Paine : Collected Writings : Common Sense / The Crisis / Rights of Man / The Age of Reason / Pamphlets, Articles, and Letters (Library of America)	1/1	5.0
1883011035	d5bf5d510216	Thomas Paine : Collected Writings : Common Sense / The Crisis / Rights of Man / The Age of Reason / Pamphlets, Articles, and Letters (Library of America)	1/1	5.0
1883011035	3a18494d4de6	Thomas Paine : Collected Writings : Common Sense / The Crisis / Rights of Man / The Age of Reason / Pamphlets, Articles, and Letters (Library of America)	1/1	5.0
1883011035	e740b38f7013	Thomas Paine : Collected Writings : Common Sense / The Crisis / Rights of Man / The Age of Reason / Pamphlets, Articles, and Letters (Library of America)	18/27	5.0
1883011035	11c521ab4315	Thomas Paine : Collected Writings : Common Sense / The Crisis / Rights of Man / The Age of Reason / Pamphlets, Articles, and Letters (Library of America)	0/0	5.0
B0007IVPAO	9cde244b56c2	Abstract sets and finite ordinals;: An introduction to the study of set theory (International series of monographs on pure and applied mathematics)	6/6	3.0
1583220488	e5701ba1adb8	Howard Zinn on History	6/6	4.0
B00005X3WJ	6a46b7cfc840	Voices of earth and sky; the vision life of the native Americans and their culture heroes	8/8	4.0
B00005X3WJ	dd52ca06c5c3	Voices of earth and sky; the vision life of the native Americans and their culture heroes	0/0	5.0
1574900072	93c3257ab1a0	The Night Horseman (Sagebrush Largeprint Westerns)	29/31	5.0
1574900072	d544fd843b80	The Night Horseman (Sagebrush Largeprint Westerns)	1/1	4.0
1574900072	bae4c23b5255	The Night Horseman (Sagebrush Largeprint Westerns)	0/0	2.0
1574900072	bc01fa40a1c8	The Night Horseman (Sagebrush Largeprint Westerns)	0/0	3.0
1574900072	7a5e5b24a54c	The Night Horseman (Sagebrush Largeprint Westerns)	0/0	4.0
1574900072	4ba09dd3cbfe	The Night Horseman (Sagebrush Largeprint Westerns)	0/0	3.0
1574900072	1ae9ed9f4a6d	The Night Horseman (Sagebrush Largeprint Westerns)	0/0	5.0
1574900072	5add82cdfe3f	The Night Horseman (Sagebrush Largeprint Westerns)	0/0	5.0
1574900072	ddc8d401ffbc	The Night Horseman (Sagebrush Largeprint Westerns)	0/0	3.0
1574900072	e4f508900ed3	The Night Horseman (Sagebrush Largeprint Westerns)	0/0	3.0
1574900072	044eb575fb1a	The Night Horseman (Sagebrush Largeprint Westerns)	0/0	3.0
1574900072	fcea98045fbb	The Night Horseman (Sagebrush Largeprint Westerns)	0/0	5.0
1574900072	b825d2bd9227	The Night Horseman (Sagebrush Largeprint Westerns)	0/0	3.0
1574900072	77ba24810bf9	The Night Horseman (Sagebrush Largeprint Westerns)	0/1	1.0
1557131201	c16287b11f52	Own Face (Sun & Moon Classics)	1/5	5.0
091897304X	4385295562ac	Dramatica: A New Theory of Story	1/1	4.0
091897304X	885c6ddcc961	Dramatica: A New Theory of Story	2/3	3.0
091897304X	2dc99bdccf22	Dramatica: A New Theory of Story	5/8	3.0
091897304X	493af3298be0	Dramatica: A New Theory of Story	19/20	4.0
091897304X	0d39b0ac157b	Dramatica: A New Theory of Story	5/5	1.0
091897304X	533b06725bf4	Dramatica: A New Theory of Story	4/4	5.0
091897304X	2792603b6e9f	Dramatica: A New Theory of Story	2/2	4.0
091897304X	13eef5edabab	Dramatica: A New Theory of Story	2/2	4.0
0785256881	fcbd959058ed	The Maxwell Leadership Bible Developing Leaders From The Word Of God	41/43	5.0
0785256881	1f46d4e4b1f1	The Maxwell Leadership Bible Developing Leaders From The Word Of God	13/13	5.0
0785256881	3c7820a70132	The Maxwell Leadership Bible Developing Leaders From The Word Of God	9/9	5.0
0785256881	ad95a31fccce	The Maxwell Leadership Bible Developing Leaders From The Word Of God	6/6	5.0
0826320392	50e9f15caf2b	World War II and the American Indian	3/3	5.0
0826320392	61e49b78bbfb	World War II and the American Indian	0/1	5.0
B000NSKB12	c7294e8bb7c0	The Castle in the Attic	1/2	5.0
B000NSKB12	5404be09e04c	The Castle in the Attic	0/0	4.0
B000NSKB12	5ce37f888649	The Castle in the Attic	0/0	4.0
B000NSKB12	702a82441cb3	The Castle in the Attic	0/0	5.0
B000NSKB12	d3ee89d8281f	The Castle in the Attic	0/0	5.0
B000NSKB12	fc9dc5f0bfea	The Castle in the Attic	2/2	5.0
B000NSKB12	1f899e4e7d9b	The Castle in the Attic	2/2	5.0
B000NSKB12	10b2905a49cc	The Castle in the Attic	1/1	5.0
B000NSKB12	ab7f8e8cafa6	The Castle in the Attic	0/1	3.0
B000NSKB12	99f5e624657e	The Castle in the Attic	0/1	5.0
B000NSKB12	5fe64b7e56cc	The Castle in the Attic	0/0	4.0
B000NSKB12	4ee0dc7d6a58	The Castle in the Attic	0/0	5.0
B000NSKB12	2e4e1de457fa	The Castle in the Attic	0/0	4.0
B000NSKB12	64dd3c54fb9f	The Castle in the Attic	12/13	5.0
B000NSKB12	d2b5d61c6f51	The Castle in the Attic	11/12	4.0
B000NSKB12	7b15ba541d54	The Castle in the Attic	5/5	4.0
B000NSKB12	dd85897cc683	The Castle in the Attic	0/0	5.0
B000NSKB12	22238e458448	The Castle in the Attic	0/0	5.0
B000NSKB12	d9ef927d828c	The Castle in the Attic	0/0	4.0
0316822566	497bb0f9f8b8	She'll Be Comin' 'Round the Mountain	10/10	5.0
0316822566	aca0f2fe6486	She'll Be Comin' 'Round the Mountain	1/1	5.0
0874835771	258a6fdfcf6e	The Monster Stick & Other Appalachian Tall Tales	0/0	5.0
0813533821	c46ce92795d7	Francis Hodgson Burnett: The Unexpected Life of the Author of The Secret Garden	4/4	5.0
0813533821	f89226e92c9a	Francis Hodgson Burnett: The Unexpected Life of the Author of The Secret Garden	1/2	3.0
0671551353	339ebc3a0852	SPELLBINDER: NIGHTWORLD	0/0	5.0
0671551353	c61f3119993f	SPELLBINDER: NIGHTWORLD	0/0	4.0
0671551353	c9d0de453269	SPELLBINDER: NIGHTWORLD	0/0	5.0
0671551353	bb0bcb0973ab	SPELLBINDER: NIGHTWORLD	0/0	4.0
0671551353	318d09fcc45d	SPELLBINDER: NIGHTWORLD	1/2	5.0
0671551353	abba28f80729	SPELLBINDER: NIGHTWORLD	1/2	4.0
0671551353	6e638724a88e	SPELLBINDER: NIGHTWORLD	8/8	3.0
0671551353	fe2342ee137a	SPELLBINDER: NIGHTWORLD	7/8	4.0
0671551353	eace65c54c37	SPELLBINDER: NIGHTWORLD	1/1	5.0
0671551353	e54dbd090150	SPELLBINDER: NIGHTWORLD	1/1	5.0
0671551353	cea4feefff43	SPELLBINDER: NIGHTWORLD	1/3	4.0
B0007DKNSE	1d5260329613	Pennant race,	10/10	4.0
B0007DKNSE	54ae30f31db7	Pennant race,	2/2	5.0
B0007DKNSE	93f25a27df87	Pennant race,	2/2	4.0
B0007DKNSE	1e89ce43bb0b	Pennant race,	0/0	5.0
1578561353	6019291bd929	Lost Romance Ranch (Route 66 Series, Book 3)	1/1	4.0
067001012X	82be0e77fe85	The Portable Poe: 2	14/14	4.0
067001012X	eec59fd01958	The Portable Poe: 2	3/3	5.0
067001012X	23b518525644	The Portable Poe: 2	7/9	5.0
067001012X	4aefd315721c	The Portable Poe: 2	1/1	2.0
067001012X	a5ecdaf70e51	The Portable Poe: 2	0/0	5.0
067001012X	d0eebc992136	The Portable Poe: 2	1/2	5.0
0756606926	84c626f0d675	Insect (DK Eyewitness Books)	0/0	5.0
0756606926	2edc6c29b9f0	Insect (DK Eyewitness Books)	0/0	4.0
0756606926	7b15ba541d54	Insect (DK Eyewitness Books)	1/2	5.0
0756606926	fdcc17f5fa8b	Insect (DK Eyewitness Books)	4/4	5.0
0756606926	981c27b22eb0	Insect (DK Eyewitness Books)	0/0	4.0
0130215325	198d3e73a052	Philosophic Classics: From Plato to Derrida (3rd Edition)	15/15	5.0
0130215325	28827a845ad3	Philosophic Classics: From Plato to Derrida (3rd Edition)	3/3	5.0
0975318004	92a56c076112	The St. Louis German Catholics	4/4	5.0
0929775023	97b8a8a9cd7b	Twenty Years on the Cape: My Time As a Surfcaster	3/3	5.0
B000NPR4SI	b8d00b5abd3b	The Pony Rider Boys in Alaska; or, The Gold Diggers of Taku Pass	0/0	5.0
1582611459	6b0bc118f5b9	A Tradition Restored: USC's 2003 Championship Season	1/1	5.0
1582611459	d5d55dabb800	A Tradition Restored: USC's 2003 Championship Season	0/0	5.0
1841722170	f92b413d1862	Travel Journal	5/5	4.0
0141011890	926cc75dba2a	Outposts	1/3	4.0
0141011890	acc1e06f95ac	Outposts	0/2	5.0
0141011890	8b5d2cd67bc1	Outposts	1/4	3.0
0141011890	c3132d912b6b	Outposts	9/19	3.0
0141011890	7b587d5cb601	Outposts	12/27	1.0
0141011890	98ecc55305ad	Outposts	0/0	4.0
0141011890	8f42cfe9b1d2	Outposts	0/0	5.0
0141011890	d2dfdd9f5e05	Outposts	0/0	3.0
0141011890	79e82ad24419	Outposts	0/0	4.0
0141011890	aef8bd84d2c4	Outposts	0/0	3.0
0141011890	839fb82ba571	Outposts	0/0	5.0
0141011890	bb96029f4490	Outposts	0/0	4.0
0141011890	fb78f0d3c2a4	Outposts	0/0	4.0
0141011890	138ae4b2acfc	Outposts	0/0	4.0
0141011890	3ba9652f056d	Outposts	27/28	5.0
0141011890	7c260a6fbd7a	Outposts	27/31	3.0
0141011890	794684c58ab7	Outposts	4/4	4.0
0141011890	1a618b5dc9af	Outposts	2/2	4.0
0141011890	1397363adee2	Outposts	1/1	4.0
0141011890	9f86a81978f7	Outposts	3/4	4.0
0141011890	798400b847f4	Outposts	5/7	5.0
1564966755	5ac59be8b5cd	Making Books by Hand: A Step-by-Step Guide	18/18	4.0
1564966755	f66971ce7c54	Making Books by Hand: A Step-by-Step Guide	1/1	3.0
1564966755	c46ce92795d7	Making Books by Hand: A Step-by-Step Guide	4/4	5.0
097553310X	c7cbc0748404	The Collector's Edition of Victorian Erotica	27/27	5.0
097553310X	6ed0dd120928	The Collector's Edition of Victorian Erotica	6/6	1.0
097553310X	d718391b1aa8	The Collector's Edition of Victorian Erotica	1/1	2.0
B0007DRE5E	2a0e588e339d	O'Higgins and Don Bernardo	1/1	5.0
B000HU0H2E	bbc26d152b5f	Island	2/5	4.0
B000HU0H2E	e6083c81048a	Island	2/5	3.0
B000HU0H2E	4344f8da9933	Island	3/4	4.0
B000HU0H2E	f0019967506d	Island	3/4	3.0
B000HU0H2E	3e8c77f41b15	Island	5/7	5.0
B000HU0H2E	69e6e381bba6	Island	2/3	4.0
B000HU0H2E	a4d0363f7a63	Island	0/0	5.0
B000HU0H2E	d33a1f5bd3b2	Island	126/129	5.0
B000HU0H2E	b7660bcb0a73	Island	49/51	5.0
B000HU0H2E	3bb721361c06	Island	12/13	5.0
B000HU0H2E	74d2ec4f29e1	Island	12/13	4.0
B000HU0H2E	aaa675245b09	Island	19/23	5.0
B000HU0H2E	011280200566	Island	9/10	4.0
B000HU0H2E	6728184b0035	Island	10/12	5.0
B000HU0H2E	c808b969323d	Island	25/33	3.0
B000HU0H2E	f1be9c36350f	Island	0/0	3.0
B000HU0H2E	f2886823bb3b	Island	0/0	5.0
B000HU0H2E	e16acf299f65	Island	0/0	5.0
B000HU0H2E	3952e200ffe0	Island	0/0	4.0
B000HU0H2E	57b5a6b0bc41	Island	9/18	2.0
B000HU0H2E	559d70720d16	Island	0/3	5.0
B000HU0H2E	18714daeeb6d	Island	2/2	4.0
B000HU0H2E	65bbb31d5e03	Island	10/14	5.0
B000HU0H2E	a53a82ac796a	Island	1/1	4.0
B000HU0H2E	9f5da65ccc9e	Island	1/1	5.0
B000HU0H2E	58859b28ca5d	Island	3/5	3.0
B000HU0H2E	7111acc50c8d	Island	1/2	2.0
B000HU0H2E	5b1dc3c5aa5f	Island	1/2	5.0
B000HU0H2E	5e879547beeb	Island	1/2	5.0
B000HU0H2E	c85219c8868a	Island	7/12	3.0
B000HU0H2E	501e63570942	Island	0/1	4.0
B000HU0H2E	ea9c723b440c	Island	4/25	1.0
B000HU0H2E	1f785160eff9	Island	6/33	5.0
B000HU0H2E	0cf7d799ed9d	Island	14/18	5.0
B000HU0H2E	3e7bfbcacc7f	Island	3/3	4.0
B000HU0H2E	dd88ce7fbcaf	Island	5/6	2.0
B000HU0H2E	f2c79dd4693c	Island	5/6	3.0
B000HU0H2E	b6b3ccf90434	Island	7/9	4.0
B000HU0H2E	c8bdd692d862	Island	9/12	3.0
B000HU0H2E	c8a0b384dc84	Island	0/0	4.0
B000HU0H2E	bc4d0ef5bc75	Island	0/0	4.0
B000HU0H2E	deb655ea8910	Island	0/0	5.0
B000HU0H2E	f225b04c2f9d	Island	0/0	5.0
B000HU0H2E	64e56158bcf6	Island	0/0	5.0
B000HU0H2E	1b60e203a9a4	Island	3/5	2.0
B000HU0H2E	d08fd14426d5	Island	2/7	2.0
B000HU0H2E	e25058a435eb	Island	8/18	3.0
B000HU0H2E	10b6e8e98172	Island	9/27	2.0
B000HU0H2E	d8ec72b916e2	Island	9/31	1.0
B000HU0H2E	be3c70c16a6f	Island	7/27	3.0
0814473423	8cf615fea776	Raising Gifted Kids: Everything You Need to Know to Help Your Exceptional Child Thrive	0/0	5.0
0814473423	edb4f5cb563a	Raising Gifted Kids: Everything You Need to Know to Help Your Exceptional Child Thrive	12/14	4.0
0814473423	660028c373e3	Raising Gifted Kids: Everything You Need to Know to Help Your Exceptional Child Thrive	2/2	2.0
0814473423	7a0ea023945a	Raising Gifted Kids: Everything You Need to Know to Help Your Exceptional Child Thrive	1/1	2.0
0814473423	ab336ce462a2	Raising Gifted Kids: Everything You Need to Know to Help Your Exceptional Child Thrive	3/4	1.0
0814473423	4e03b4488352	Raising Gifted Kids: Everything You Need to Know to Help Your Exceptional Child Thrive	3/4	4.0
1931055017	07e73278377b	Pla/Cebo	0/0	5.0
1931055017	a1bb85b8a7d0	Pla/Cebo	0/0	5.0
3125171326	de5096f78453	Pons Global Dictionary English German : Pons Global Woerterbuch Klett Englisch Deutsch	12/12	5.0
B0007FSDKC	62d2ffb3445f	The Handsome road	4/4	5.0
B0007FSDKC	1dddd21de6dc	The Handsome road	1/1	5.0
B0007FSDKC	a35c2f1e2110	The Handsome road	1/1	4.0
B0007FSDKC	7edafd8a3101	The Handsome road	0/0	5.0
B0007FSDKC	f81e0b20a7a5	The Handsome road	0/0	5.0
B0007FSDKC	85be3911777a	The Handsome road	0/0	4.0
0521531004	f1cdce93c70a	The Organic Codes: An Introduction to Semantic Biology	10/11	5.0
0521531004	a2c3c480ac24	The Organic Codes: An Introduction to Semantic Biology	10/14	1.0
0521531004	0233197cd2af	The Organic Codes: An Introduction to Semantic Biology	2/10	2.0
B000H4FBSA	a820e58b5e4c	Elementary Differential Equations	9/9	4.0
B000H4FBSA	bf48285e793d	Elementary Differential Equations	3/3	5.0
B000H4FBSA	f45353346546	Elementary Differential Equations	7/9	2.0
B000H4FBSA	93a46f872310	Elementary Differential Equations	0/0	4.0
B000H4FBSA	657c677c9eb4	Elementary Differential Equations	1/11	5.0
0130325384	d40cb3010ac7	Environmental Science: Toward A Sustainable Future (8th Edition)	37/41	5.0
B0006BV3FE	9cf429c0dcbc	Records of Shelley, Byron, and the author	4/4	5.0
1570543976	5f6a78addd4f	Brilliant Bead Rings (Crafts)	5/5	5.0
1570543976	05063b04631f	Brilliant Bead Rings (Crafts)	3/3	4.0
1570543976	133ca39365ee	Brilliant Bead Rings (Crafts)	0/0	5.0
B000GYPB5Y	0b46c4e7b683	Learn to Play Golf in a Weekend	4/4	5.0
0060539461	dd8d3e986062	Little Critter: Just a School Project	2/2	5.0
9687968486	fa3430c3b488	Tu Beb: desde la Concepcin hasta los 12 meses (Spanish Edition)	1/1	5.0
9687968486	62773249b8d5	Tu Beb: desde la Concepcin hasta los 12 meses (Spanish Edition)	0/0	5.0
1933112050	ec93492bd5e7	TV Wonderland: The Enchantment of Early Television	14/14	5.0
B0008637GU	697fb82c2b5a	Life with father	0/0	5.0
B0008637GU	841d2226226b	Life with father	0/0	5.0
B0008637GU	bfc3e396f670	Life with father	0/0	4.0
B0008637GU	306dd0a1508a	Life with father	1/4	3.0
B0008637GU	e3d6f50188c1	Life with father	0/24	3.0
B0008637GU	0e1fff3e47d2	Life with father	18/18	4.0
B0008637GU	689d668c20ed	Life with father	10/10	4.0
B0008637GU	295241472c10	Life with father	6/6	5.0
B0008637GU	8190717db5a5	Life with father	5/5	5.0
B0008637GU	1868bed43e74	Life with father	2/2	4.0
B0008637GU	04fc5a9b19c1	Life with father	1/1	4.0
0931580161	ccf8418ca5f8	Life 101 : Everything We Wish We Had Learned About Life in School -- But Didn't (The Life 101 Series)	6/6	5.0
0931580161	ffe467d8a74e	Life 101 : Everything We Wish We Had Learned About Life in School -- But Didn't (The Life 101 Series)	2/2	5.0
0931580161	b80ffa932f55	Life 101 : Everything We Wish We Had Learned About Life in School -- But Didn't (The Life 101 Series)	0/0	5.0
0931580161	7a6b17ac5920	Life 101 : Everything We Wish We Had Learned About Life in School -- But Didn't (The Life 101 Series)	40/44	4.0
0931580161	14cf6d5310a9	Life 101 : Everything We Wish We Had Learned About Life in School -- But Didn't (The Life 101 Series)	17/19	5.0
0931580161	12e0e5c68962	Life 101 : Everything We Wish We Had Learned About Life in School -- But Didn't (The Life 101 Series)	9/9	4.0
0931580161	1369b9d68479	Life 101 : Everything We Wish We Had Learned About Life in School -- But Didn't (The Life 101 Series)	7/7	5.0
0931580161	9c664d8d2ccd	Life 101 : Everything We Wish We Had Learned About Life in School -- But Didn't (The Life 101 Series)	7/25	1.0
0931580161	1c8f43d1fcd1	Life 101 : Everything We Wish We Had Learned About Life in School -- But Didn't (The Life 101 Series)	4/22	2.0
0754803333	b64b37e44463	Herbs and Spices: A Cook's Bible--The Ultimate Guide to Herbs and Spices, with Over 200 Recipes	0/1	4.0
B000HVVJQ6	619eeee1c8be	The Pocket Book of Ogden Nash	25/25	5.0
B000HVVJQ6	34e2628a1c44	The Pocket Book of Ogden Nash	8/11	4.0
B000N755H8	86ee4e234f2f	Harry on the Rocks	5/5	5.0
0895554232	80ca1b134abe	Saint Martin de Porres	1/1	5.0
B0006ECK6M	236546c560fa	The concept of irony: With constant reference to Socrates	6/7	5.0
0792799860	f4ad15d83c9d	After the Fire (Chivers Sound Library)	2/2	1.0
0792799860	090c3dcab2e7	After the Fire (Chivers Sound Library)	2/2	2.0
0792799860	e2d4a0d777da	After the Fire (Chivers Sound Library)	1/1	5.0
0792799860	c80e453aba03	After the Fire (Chivers Sound Library)	1/1	3.0
0792799860	aeccb933ed9c	After the Fire (Chivers Sound Library)	1/1	5.0
0792799860	fbb76683da54	After the Fire (Chivers Sound Library)	3/4	5.0
0792799860	d23a10a4b247	After the Fire (Chivers Sound Library)	0/0	3.0
0792799860	375afc517286	After the Fire (Chivers Sound Library)	0/0	3.0
0792799860	78e954923fee	After the Fire (Chivers Sound Library)	1/2	5.0
0792799860	d446dde6482c	After the Fire (Chivers Sound Library)	0/1	4.0
0792799860	c0e866ccfc60	After the Fire (Chivers Sound Library)	31/32	2.0
0792799860	42fb2ac464fb	After the Fire (Chivers Sound Library)	12/12	3.0
0792799860	e613f0cee357	After the Fire (Chivers Sound Library)	8/8	3.0
0792799860	47807a735f9b	After the Fire (Chivers Sound Library)	8/8	5.0
0792799860	b7674b7fbafb	After the Fire (Chivers Sound Library)	10/11	4.0
0792799860	9a551c8d2876	After the Fire (Chivers Sound Library)	5/5	2.0
0792799860	6b17b358fc75	After the Fire (Chivers Sound Library)	4/4	4.0
1589760948	72093785ce37	Three Years Among the Comanches: The Narrative of Nelson Lee, the Texas Ranger	15/19	5.0
1589760948	b09d640f3138	Three Years Among the Comanches: The Narrative of Nelson Lee, the Texas Ranger	1/3	4.0
0897501217	576a46aeed54	The Bruce Lee Story	0/0	5.0
0897501217	ebc93255ca25	The Bruce Lee Story	4/7	5.0
0897501217	452dc15ef275	The Bruce Lee Story	23/24	5.0
0897501217	fe23fb0aa968	The Bruce Lee Story	10/11	4.0
0897501217	d9d0294cbdbc	The Bruce Lee Story	7/8	5.0
0897501217	59860beb4304	The Bruce Lee Story	0/0	4.0
140220017X	85c9239846a3	Sweet Dream Baby	8/8	5.0
0521200431	c11b36fadd29	A Tally of Types	5/5	4.0
0974267600	d42a9650a836	How to Own Your Home Years Sooner - without making extra interest payments	2/3	5.0
0974267600	accb3e41cd46	How to Own Your Home Years Sooner - without making extra interest payments	1/2	3.0
0974267600	4baa06750f92	How to Own Your Home Years Sooner - without making extra interest payments	16/21	5.0
0974267600	d3240bffdad9	How to Own Your Home Years Sooner - without making extra interest payments	1/1	5.0
0505524228	eec5a7537cc8	Stuck with You (Time of Your Life)	0/1	2.0
0505524228	0497b3dc3137	Stuck with You (Time of Your Life)	1/6	2.0
0505524228	8b8a32d84cd1	Stuck with You (Time of Your Life)	31/32	4.0
0505524228	2ee9622f0dd4	Stuck with You (Time of Your Life)	16/16	3.0
0505524228	f4dbf1bcbce3	Stuck with You (Time of Your Life)	15/16	4.0
0505524228	4fe1b145358d	Stuck with You (Time of Your Life)	8/8	5.0
0505524228	818c6951076a	Stuck with You (Time of Your Life)	6/6	5.0
0505524228	2c0126db3a89	Stuck with You (Time of Your Life)	14/17	1.0
0505524228	45d5e05b20ed	Stuck with You (Time of Your Life)	1/1	4.0
0505524228	02c2a04ee389	Stuck with You (Time of Your Life)	1/1	5.0
0505524228	948c5d34ce08	Stuck with You (Time of Your Life)	1/1	5.0
0505524228	75db7098b3ee	Stuck with You (Time of Your Life)	1/1	5.0
0505524228	82493403052d	Stuck with You (Time of Your Life)	1/1	4.0
0505524228	ba754df0aa7b	Stuck with You (Time of Your Life)	1/1	5.0
0505524228	2c1109544012	Stuck with You (Time of Your Life)	1/1	4.0
0505524228	d0a5266afeaa	Stuck with You (Time of Your Life)	0/0	4.0
0505524228	00c64317db00	Stuck with You (Time of Your Life)	0/0	3.0
0505524228	1346b45caedd	Stuck with You (Time of Your Life)	11/13	5.0
0505524228	a477412b53d7	Stuck with You (Time of Your Life)	5/5	3.0
0505524228	92ac2af14d76	Stuck with You (Time of Your Life)	4/4	4.0
0505524228	a16d908dd0d2	Stuck with You (Time of Your Life)	3/3	5.0
0505524228	824520fc3933	Stuck with You (Time of Your Life)	3/3	4.0
0505524228	8f81a85a08c5	Stuck with You (Time of Your Life)	3/3	4.0
0505524228	0abf4ef9ad47	Stuck with You (Time of Your Life)	1/1	5.0
0505524228	14e175f08f21	Stuck with You (Time of Your Life)	1/1	4.0
0505524228	6909d86d9f3c	Stuck with You (Time of Your Life)	3/4	5.0
0505524228	ef8233749592	Stuck with You (Time of Your Life)	5/6	4.0
0505524228	279017b2f69e	Stuck with You (Time of Your Life)	2/2	5.0
0505524228	5abf1fd8bdfd	Stuck with You (Time of Your Life)	2/2	4.0
0505524228	78fea8c98a4c	Stuck with You (Time of Your Life)	7/10	5.0
0505524228	b3b5abd6fd30	Stuck with You (Time of Your Life)	6/9	3.0
0505524228	398709171f01	Stuck with You (Time of Your Life)	6/9	3.0
0505524228	755351add925	Stuck with You (Time of Your Life)	2/3	5.0
0793530776	dedde71dca94	The MIDI Companion: The Ins, Outs and Throughs	33/33	5.0
0449002330	1faf3c47c543	His Grace Endures (Regency Romance)	19/19	5.0
0449002330	018852a6e110	His Grace Endures (Regency Romance)	5/5	5.0
0449002330	2aead6101960	His Grace Endures (Regency Romance)	3/3	4.0
0449002330	0a9696f85fad	His Grace Endures (Regency Romance)	6/9	1.0
0882292196	3ee7d0b4db81	Sexual Arena and Women's Liberation	2/2	4.0
0963261606	2bbc74c349f0	Lord Berkley's Wife	1/1	5.0
0816519382	2b4c46f75b01	Tequila: A Natural and Cultural History	1/2	3.0
0816519382	dfc0cbefdb31	Tequila: A Natural and Cultural History	1/16	5.0
B0006ANRXG	667c05906893	Dumb witness	42/43	5.0
B0006ANRXG	488d12503a5f	Dumb witness	22/25	5.0
B0006ANRXG	651836ab39fa	Dumb witness	5/5	4.0
B0006ANRXG	e2d35529eec4	Dumb witness	1/1	5.0
B0006ANRXG	336b36868233	Dumb witness	1/1	4.0
B0006ANRXG	6e638724a88e	Dumb witness	1/1	3.0
B0006ANRXG	5b069d79c728	Dumb witness	4/6	4.0
B0006ANRXG	7860aa508a4a	Dumb witness	2/3	5.0
B0006ANRXG	cd64a7da958f	Dumb witness	1/4	4.0
B0006ANRXG	f7080010023b	Dumb witness	0/0	4.0
B0006ANRXG	d8a9492335b4	Dumb witness	0/0	4.0
B0006ANRXG	cf07d9da4545	Dumb witness	1/2	4.0
B0006ANRXG	55b0878715e8	Dumb witness	4/8	5.0
0873492811	d2b8a2404c31	The Gun Digest Book of the 1911: A Complete Look at the Use, Care & Repair of the 1911 Pistol, Vol. 1	9/10	2.0
0873492811	f8c37473f675	The Gun Digest Book of the 1911: A Complete Look at the Use, Care & Repair of the 1911 Pistol, Vol. 1	4/4	5.0
0873492811	6487e394da43	The Gun Digest Book of the 1911: A Complete Look at the Use, Care & Repair of the 1911 Pistol, Vol. 1	4/5	3.0
0873492811	a2ca639714b9	The Gun Digest Book of the 1911: A Complete Look at the Use, Care & Repair of the 1911 Pistol, Vol. 1	0/0	5.0
0873492811	61ec78b3645f	The Gun Digest Book of the 1911: A Complete Look at the Use, Care & Repair of the 1911 Pistol, Vol. 1	0/0	5.0
0873492811	de39870e90f9	The Gun Digest Book of the 1911: A Complete Look at the Use, Care & Repair of the 1911 Pistol, Vol. 1	0/0	4.0
0873492811	b08b5296b2b2	The Gun Digest Book of the 1911: A Complete Look at the Use, Care & Repair of the 1911 Pistol, Vol. 1	0/0	3.0
B0006DM4E6	981fe4ba261a	Professional collection catalog	1/1	4.0
B0006DM4E6	6748fa22e12f	Professional collection catalog	1/1	5.0
B0006DM4E6	d5812859a86c	Professional collection catalog	1/1	4.0
B0006DM4E6	355aef00ae3f	Professional collection catalog	1/1	3.0
B0006DM4E6	5f992bbc31f8	Professional collection catalog	1/1	4.0
B0006DM4E6	96c1ca01a12a	Professional collection catalog	1/1	5.0
B0006DM4E6	bf21ea38cb56	Professional collection catalog	3/8	2.0
B0006DM4E6	b3face44f57a	Professional collection catalog	4/10	2.0
B0006DM4E6	6570bd6f37da	Professional collection catalog	7/9	2.0
[truncated: 998,000+ more rows]
